# Supplementary material for: Genome-wide analysis of transcription factors related to anthocyanin biosynthesis in carmine radish (Raphanus sativus L.) fleshy roots
Source: PeerJ. 2019 Nov 7;7:e8041. doi: 10.7717/peerj.8041 (PMC6842556; doi:10.7717/peerj.8041)
Supplement: Supplemental Information 3 [file peerj-07-8041-s003.xlsx]

## Sheet: Table S2
Table S2: List of primers for qRT-PCR analysis of 8 candidate DETFs, as well as their related miRNAs association with anthocyanin biosynthesis involved in the dynamics growing stages of flesh roots in carmine radish.
Candidate miRNAs	Forward Sequences
5S rRNA	5’- TAAGGTAGCGGCGAGACGAGC -3’
miRNA172d	5’- TTGGGAATCTTGATGATGCTGC -3’
miRNA172b	5’- GCAGTATCATTAAGATTCAC -3’
miRNA1425-5p	5’- TGGATTGAATCCTTCTGGTT -3’
miR408a	5’- AGAGACAGGGAACAAGAGAGG -3’
miR166g	5’- GGAATGTTGTTTGGCTCGAAG -3’
miR165a-5p	5’- TCGGACCAGGCTTCATTCCC -3’
miR827a	5’- TTAGATGACCATCAACAAATA -3’
miR1432-5p	5’- TAGGAGAAGATGAGTCGGAG -3’
The common primer	R:5’-GCTGTCAACGATACGCTACGTAACG-3’
miRNA	Primer Sequences	Target gene ID
Actin	F: 5’- TATGAGCAAAGAGATCACAGCACT -3’	Actin
	R: 5’- TGAGGGAAGCAAGAATGGAA -3’
miR172d	F: 5’- CAGGTCGAACTTGACGCTTT -3’	Cluster_23883(C2C2-Dof)
	R: 5’- ACCCAAACCCAAACCAAACC -3’
miR172b	F: 5’-TCGTAATCGCCGAGAGTGAA -3’	Cluster_6812(AP2/ERF-ERF)
	R: 5’- AGGAGTTCGCAGTACAGAGG -3’
miR1425-5p	F: 5’-GCGGAAGAGCAAAGGCATTA -3’	Cluster_16851(AP2/ERF-ERF)
	R: 5’-TAAGCCCTAGCCGCTTCAAT -3’
miR408a	F: 5’-TTCGGTGGTAGCATTGGGAT -3’	Cluster_10013(C2C2-Dof)
	R: 5’-AGAGCACAGAACTGCAGAGT -3’
miR166g	F: 5’- AGCTTAAGGCAAGGACACCT -3’	Cluster_11321(AP2/ERF-ERF)
	R: 5’- AAGGCAAAGTGGGCTAAACG -3’
miR165a-5p	F: 5’- TCCAGTTAACCATGCAAGCG -3’	Cluster_16023(AP2/ERF-ERF)
	R: 5’- CTGCTGAGCGTTGAGTCTTC -3’
miR827a	F: 5’- GCAGAGGAAGAGGAGGAGAC -3’	Cluster_19966(C2C2-Dof)
	R: 5’-GTAAGTCCCAAGCCAAAGCC -3’
miR1432-5p	F: 5’- TGAGGAGAAGAAGCTGGCAA -3’	Cluster_17168(bHLH)
	R: 5’- ATGCACAACAACCTGGTGAC -3’
