# Supplementary material for: Genome-wide analysis of transcription factors related to anthocyanin biosynthesis in carmine radish (Raphanus sativus L.) fleshy roots
Source: PeerJ. 2019 Nov 7;7:e8041. doi: 10.7717/peerj.8041 (PMC6842556; doi:10.7717/peerj.8041)
Supplement: Supplemental Information 4 [file peerj-07-8041-s004.xlsx]

## Sheet: Table S3
Table S3: Genome-wide identification of Transcription factors (TFs) related to anthocyanin biosynthesis involved in the dynamics growing stages of flesh roots in carmine radish.
	TF _IDs	SS_root	IE_root	FE_root	BS_root	IFS_root	FBS_root	PS_root
Cluster_18193	zf-HD	3.23	1.26	0.13	0.44	0.11	0.04	0.35
Cluster_23585	zf-HD	8.42	3.3	0.7	0.62	1.25	0.43	0.43
Cluster_13981	zf-HD	10.25	12.36	3.06	3.45	9.15	4.6	5.67
Cluster_30001	zf-HD	6.18	7.03	9.19	2.16	20.31	14.55	7.17
Cluster_1634	zf-HD	12.15	63.95	20.74	5.58	64.69	27.46	22.45
Cluster_2061	zf-HD	15.86	11.4	29.13	2.56	5.92	9.31	1.3
Cluster_18195	WRKY	3.44	1.2	0.13	0.51	0.84	0.13	0.49
Cluster_9842	WRKY	0.79	0.71	0.18	1.03	0.45	0.31	1.53
Cluster_17262	WRKY	6.75	3.65	0.19	0.53	0.23	0.47	0.65
Cluster_22736	WRKY	0.56	0.51	0.22	0.51	0.14	0.08	1.55
Cluster_25161	WRKY	15.45	57.91	0.29	1.7	25.31	35.27	1.95
Cluster_14346	WRKY	2.7	3.48	0.35	7.86	2.78	2.73	1.96
Cluster_14346	WRKY	2.7	3.48	0.35	7.86	2.78	2.73	1.96
Cluster_18075	WRKY	12.72	5.59	0.47	0.34	0.44	0.4	1
Cluster_11348	WRKY	14.13	3.09	0.48	0.68	0.66	2.17	1.8
Cluster_10867	WRKY	28.09	35.39	0.48	20.13	3.15	8.33	10.84
Cluster_37556	WRKY	10.38	1.02	0.49	0.52	1.63	0.27	2.21
Cluster_17766	WRKY	1.85	1.86	0.49	0.52	0.26	0.25	1.02
Cluster_11863	WRKY	1.51	22.21	0.92	7.58	11.77	1.13	2.08
Cluster_25138	WRKY	11.53	0.98	0.95	21.2	1.14	1.71	1.16
Cluster_29428	WRKY	15.88	8.83	0.96	16.85	5.61	0.17	1.49
Cluster_29428	WRKY	15.88	8.83	0.96	16.85	5.61	0.17	1.49
Cluster_68872	WRKY	5.66	9.32	0.97	1.45	3.36	3.27	1.45
Cluster_19561	WRKY	37.04	41.48	1.01	3.87	6.5	7.95	5.75
Cluster_52037	WRKY	5.95	0.86	1.06	7.09	7.41	9.59	2.87
Cluster_23860	WRKY	12.14	17.03	1.29	15.21	45.7	1.73	7.26
Cluster_44951	WRKY	10.11	2.95	1.32	8.97	2.66	8.69	3.68
Cluster_34497	WRKY	9.52	11.26	1.78	9.34	7.73	6.05	5.21
Cluster_13889	WRKY	9.63	14.92	1.85	6.99	2.31	3.25	4.93
Cluster_27542	WRKY	17.81	1.26	1.95	53.96	3.79	5.42	4.14
Cluster_68662	WRKY	21.29	29.92	1.99	3.07	5.71	6.88	4.87
Cluster_5487	WRKY	3.31	10.71	2	6.96	5.49	4.29	4.72
Cluster_17051	WRKY	12.49	4.53	2.05	0.41	1.55	3.22	5.3
Cluster_14611	WRKY	5.63	5.69	2.13	13.15	9.8	36.19	1.71
Cluster_44962	WRKY	10.64	4.58	2.14	6.74	0.25	0.48	1.87
Cluster_101408	WRKY	10.8	2.33	2.67	0.96	0.96	1.37	1
Cluster_101408	WRKY	10.8	2.33	2.67	0.96	0.96	1.37	1
Cluster_48933	WRKY	10.63	7.31	2.75	0.65	0.18	2.38	1.68
Cluster_89794	WRKY	14.96	2.34	3.1	3.95	1.99	22.54	3.1
Cluster_12479	WRKY	10.67	7.42	3.29	13.48	18.76	1.81	2.26
Cluster_74715	WRKY	26.96	21.54	3.34	10.69	15.62	10.37	14.44
Cluster_10628	WRKY	20.33	4.22	3.4	17.46	20	1.9	2.13
Cluster_5075	WRKY	23.94	39.28	3.82	21.83	9.36	3.36	3.8
Cluster_37553	WRKY	0.62	16.05	3.92	23.59	3.03	1.26	2.72
Cluster_2495	WRKY	13.27	7.13	3.97	2.63	3.41	5.29	7.79
Cluster_17836	WRKY	62.63	33.96	4.05	7.91	4.05	8.62	8.53
Cluster_485	WRKY	15.66	7.46	4.35	2.15	2.68	1.65	1.6
Cluster_47433	WRKY	22.39	13.56	4.38	6.18	5.47	5.92	6.87
Cluster_16100	WRKY	19.61	9.18	4.41	15.43	4.65	4.53	6.44
Cluster_10613	WRKY	0.48	1.63	4.98	5.31	35.5	3.09	19.54
Cluster_29872	WRKY	45.32	8.33	5.08	5.04	0.38	1.83	1.76
Cluster_26953	WRKY	9.37	13.45	5.12	6.6	4.72	12.24	8.67
Cluster_8052	WRKY	18.15	25.29	5.81	13.61	23.61	24.75	17.81
Cluster_13384	WRKY	25.41	39.07	5.84	6.72	10.97	14.59	14.62
Cluster_12336	WRKY	17.64	3	5.97	4.16	4.11	9.67	2.21
Cluster_5051	WRKY	27.57	33.88	6.57	19.74	37.95	10.74	27.77
Cluster_17236	WRKY	29.54	65.4	6.65	10.54	30.2	14.01	11.99
Cluster_7520	WRKY	17.63	29.58	6.68	3.57	10.72	4.77	9.4
Cluster_11776	WRKY	12.31	12.58	6.74	12.49	5.22	4.41	0.46
Cluster_8045	WRKY	16.95	27.71	6.74	5.48	3.44	1.05	4.71
Cluster_21782	WRKY	1.51	1.82	7	10.36	30.57	0.89	1.87
Cluster_21782	WRKY	1.51	1.82	7	10.36	30.57	0.89	1.87
Cluster_18623	WRKY	13.43	4.91	7.6	1.32	4.41	2.68	3.11
Cluster_58395	WRKY	0.72	10.55	8.09	8.57	23.48	13.55	16.89
Cluster_58395	WRKY	0.72	10.55	8.09	8.57	23.48	13.55	16.89
Cluster_10883	WRKY	21.12	13.14	8.24	14.73	5.68	31.68	4.26
Cluster_7526	WRKY	33.65	18.15	8.27	4.64	6.17	5.6	10.27
Cluster_26595	WRKY	11.13	21.05	8.28	14.79	25.75	5.36	27.77
Cluster_25649	WRKY	35.41	42.94	8.36	10.67	24.28	13.75	19.19
Cluster_8116	WRKY	0.36	5.86	9	11.8	24.05	31.11	8.17
Cluster_44881	WRKY	101.99	63.07	9.1	48.59	52.83	116.85	21.03
Cluster_18197	WRKY	74.76	12.09	9.41	13.69	5.1	11.06	5.76
Cluster_7586	WRKY	19.56	25.04	9.63	27.13	49	47.18	17.76
Cluster_15835	WRKY	37.51	39.86	10.31	29.15	26.22	32.15	21.17
Cluster_39782	WRKY	72.97	9.59	10.49	27.78	10.66	3.26	7.08
Cluster_17241	WRKY	14.06	23.81	10.53	20.1	18.77	12.89	0.8
Cluster_54487	WRKY	15.22	18.24	10.57	0.38	1.76	2.88	6.65
Cluster_38834	WRKY	20.29	14.32	11.6	6.99	13.48	8.12	8.84
Cluster_15253	WRKY	30.77	6.29	11.94	4.38	7.71	8.02	3.03
Cluster_21843	WRKY	0.58	0.12	12.15	1	0.88	2.54	0.55
Cluster_46406	WRKY	45.02	29.34	12.82	19.97	44.96	54.87	18.47
Cluster_8885	WRKY	6.4	12.71	13.98	3.9	7.4	6.59	7.07
Cluster_4282	WRKY	28.82	62.37	14.8	12.16	54.96	12.06	10.36
Cluster_5479	WRKY	17.51	14.59	15.59	3.33	11.51	6.43	3.49
Cluster_1080	WRKY	44.55	47.68	15.82	19.73	38.05	42.26	24.21
Cluster_9086	WRKY	111.25	201.77	17.88	46.78	56.34	82.14	30.76
Cluster_8405	WRKY	28.33	44.65	17.98	13.81	28.33	16.05	13.04
Cluster_8108	WRKY	48.75	25.19	21.01	8.85	17.62	34.38	7.59
Cluster_14557	WRKY	13.95	25.18	21.59	3.37	21.92	5.02	6.47
Cluster_42193	WRKY	1.22	0.29	22.52	15.82	2.55	0.94	3.13
Cluster_70776	WRKY	25.6	13.86	26.8	4.83	9.3	6.4	15.76
Cluster_8501	WRKY	57.39	46.17	29.87	14.82	50.19	17.25	25.26
Cluster_21287	WRKY	43.23	44.44	31.89	30.68	45.72	36.29	24.73
Cluster_18868	WRKY	85.21	105.96	32.76	35.23	95.73	94.83	60.73
Cluster_9722	WRKY	233.19	132.65	41.2	65.97	68.07	86.17	20.73
Cluster_13802	WRKY	135.7	31.58	68.78	53.3	22.05	44.18	74.15
Cluster_33832	WRKY	80.26	85.97	70.28	0.19	21.74	5.24	28.66
Cluster_48222	WRKY	40.72	8.5	81.67	19.83	6.09	2.67	1.8
Cluster_40926	Whirly	0.88	16.98	11.85	12.86	6.93	2.61	1.27
Cluster_23831	Whirly	31.35	26.35	19.17	19.07	24.36	24.89	19.73
Cluster_10854	VOZ	11.32	9.87	3.87	7.3	10.08	9.48	7.54
Cluster_5127	VOZ	89.98	65.41	25.69	28.15	43.8	53.48	42.74
Cluster_23691	ULT	12.24	3.52	1.38	2.3	1.74	4.24	5.3
Cluster_90156	TUB	9.24	6.97	1.07	8.17	13.49	7.37	17.32
Cluster_77777	TUB	3.54	11.93	1.61	1.88	3.87	3.83	1.57
Cluster_25757	TUB	13.06	14.04	3.6	3.27	7.99	6.42	8.77
Cluster_19816	TUB	49.2	5.7	4.42	7.07	10.39	10.14	7.34
Cluster_12250	TUB	55.01	20.6	4.56	20.9	15.66	26.25	37.29
Cluster_50287	TUB	32.9	23.14	5.1	12.77	17.48	9.98	12.36
Cluster_62583	TUB	20.43	33.17	6.33	9.17	11.97	10.67	9.9
Cluster_3950	TUB	20.84	25.11	7.52	10.56	12.03	21.09	15.01
Cluster_2251	TUB	13.09	36.1	8.15	4.72	16.57	12.01	6.31
Cluster_2251	TUB	13.09	36.1	8.15	4.72	16.57	12.01	6.31
Cluster_10331	TUB	22.94	21.84	9.31	9.7	20.04	15.4	25.07
Cluster_7007	TUB	31.65	34.15	11.76	11.65	17.57	16.84	14.99
Cluster_87849	TUB	37.38	29.03	17.35	42.2	39.79	20.85	30.42
Cluster_13345	TUB	43.37	35.73	27.03	23.05	43.1	33.46	32.4
Cluster_8207	TUB	24.76	30.51	41.14	13.65	16.56	10.27	14.96
Cluster_47959	TUB	21.25	28.93	48.29	36.7	30.61	26.95	15.14
Cluster_16631	TUB	79.06	356.81	196.56	119.31	188.44	161.63	187.36
Cluster_20268	Trihelix	14.47	7.11	0.24	8.56	11.41	16.05	3.22
Cluster_57371	Trihelix	28.47	50.96	1.29	8.87	15.57	12.52	28.88
Cluster_64371	Trihelix	1.81	1.97	1.82	1.71	0.43	0.94	3.18
Cluster_18211	Trihelix	1.92	8.44	1.95	16.41	69.7	1.39	10.52
Cluster_8711	Trihelix	43.96	3.19	2.16	1.09	0.72	1.05	2.63
Cluster_12726	Trihelix	26.73	25.13	2.86	2.67	8.62	6.77	13.96
Cluster_12072	Trihelix	5.24	6.28	3.44	9.76	72.09	30.48	10.11
Cluster_2096	Trihelix	4.47	8.62	4.02	1.44	4.02	4.33	2.71
Cluster_11156	Trihelix	9.88	9.14	4.32	4.52	14.47	8.22	6.56
Cluster_7278	Trihelix	17.95	24.17	4.89	5.22	9.43	7.47	10.02
Cluster_10516	Trihelix	9.04	14.97	4.92	6.22	7.57	7.46	9.55
Cluster_88839	Trihelix	16.77	36.15	6.13	3.53	6.27	3.97	13
Cluster_62765	Trihelix	4.27	21.75	6.53	0.39	0.91	0.56	8.71
Cluster_100855	Trihelix	63.89	26.08	10.48	1.59	7.73	3.11	18.65
Cluster_6560	Trihelix	3.04	11.31	11.15	8.29	18.89	12.87	24.6
Cluster_19812	Trihelix	31.18	44.32	11.41	14.9	25.1	16.09	16.44
Cluster_253	Trihelix	23.58	18.7	12.92	16.29	19.49	19.84	13.22
Cluster_2996	Trihelix	22.7	34.69	15.32	10.71	22.15	11.97	31.07
Cluster_9056	Trihelix	43.15	33.3	15.67	12.59	23.42	37.69	20.94
Cluster_26736	Trihelix	17.41	15.56	15.86	16.39	8.99	13.71	12.19
Cluster_27277	Trihelix	190.36	71.01	23.29	40.78	52.62	54.22	120.85
Cluster_706	Trihelix	39.62	31.54	23.31	19.2	38.01	46.27	32.57
Cluster_33895	Trihelix	55.19	62.94	23.54	26.58	45.91	48.85	52.43
Cluster_17632	Trihelix	23.11	13.89	26.51	11.45	19.23	24.93	25.65
Cluster_18805	Trihelix	55.46	55.52	28.1	17.8	35.15	25.41	29.59
Cluster_15419	Trihelix	197.86	138.43	30.48	47.06	32.43	37.93	119.4
Cluster_33476	Trihelix	124.73	216.71	34.18	35.08	361.99	92.01	212.59
Cluster_7748	Trihelix	37.4	51.45	37.23	28.07	60.88	30.81	43.1
Cluster_16058	Trihelix	81.16	236.18	39.25	61.16	79.56	85.66	101.37
Cluster_15337	Trihelix	156.63	334.41	51.55	68.94	94.69	32.71	255.21
Cluster_23169	Trihelix	202.21	141.36	71.73	39.82	42.08	27.61	84.42
Cluster_31027	Trihelix	107.21	166.81	95.27	79.82	141.54	155.72	68.23
Cluster_5628	Trihelix	89.42	128.07	111.62	46.96	80.77	65.28	91.62
Cluster_10695	TRAF	0.06	5.15	0.19	3.67	22.58	6.58	9.57
Cluster_7744	TRAF	2.2	5.25	0.35	3.89	1.16	9.98	2.97
Cluster_4102	TRAF	4.63	5.86	0.68	2.62	4.96	3.88	2.56
Cluster_52720	TRAF	3.8	9.38	0.83	2.35	4.11	4.81	3.41
Cluster_17005	TRAF	6.28	6.7	0.84	1.83	4.02	3.85	2.58
Cluster_63265	TRAF	7.49	9.82	0.84	1.56	2.52	4.44	3.36
Cluster_91214	TRAF	5.06	13.43	1.06	3.48	5.13	8.24	5.77
Cluster_12293	TRAF	9.37	4.14	2.29	2.76	3.23	11.68	0.82
Cluster_763	TRAF	30.59	14.92	4.18	3.56	4.07	6.97	7.78
Cluster_4660	TRAF	10.6	17.05	5.44	5.99	10.46	5.25	4.99
Cluster_34515	TRAF	33.36	64.5	8.76	45.31	34.16	32.28	26.64
Cluster_4118	TRAF	26.14	22.94	9.75	17.01	15.36	17.87	9.55
Cluster_2453	TRAF	38.97	42	10.97	29.74	42.26	24.79	23.32
Cluster_11866	TRAF	160.92	56.33	14.97	49.33	47.4	39.94	37.06
Cluster_4615	TRAF	48.4	41.69	22.33	22.5	15.19	23.79	14.39
Cluster_10774	TRAF	134.05	44.37	38.69	45.75	47.32	32.83	34.98
Cluster_14460	TRAF	8.44	43.94	74.68	15.24	19.9	33.6	24.29
Cluster_20729	Tify	15.87	5.88	0.17	0.92	3.2	4.98	0.21
Cluster_51551	Tify	2.99	2.76	0.4	0.42	4.28	10.07	0.6
Cluster_16970	Tify	20.42	3.51	0.75	0.79	0.66	3.63	1.85
Cluster_36840	Tify	33.34	18.15	1.13	1.96	1.92	2.02	1.34
Cluster_19418	Tify	6.35	8.33	2.14	3.88	1.39	1.69	3.3
Cluster_15349	Tify	2.76	12.66	2.26	4.72	7.54	8.16	2.11
Cluster_6910	Tify	29.22	12.46	2.62	7.48	15.6	7.35	6.04
Cluster_23379	Tify	2.94	7.56	2.83	7.11	11.33	9.78	2.74
Cluster_25859	Tify	29.48	11.86	3.74	8.54	16.48	20.51	9.38
Cluster_49504	Tify	6.21	9.61	3.91	4.22	20.84	23.11	4.84
Cluster_20067	Tify	7.17	6.81	5.06	1.24	7.22	8.13	1.11
Cluster_14273	Tify	15.55	21.33	5.09	6.83	57.85	33.8	16.41
Cluster_14536	Tify	12.74	3.45	7.03	3.92	2.03	2.44	4.75
Cluster_24225	Tify	92.58	48.05	7.88	2.09	14.86	34.04	3.09
Cluster_8258	Tify	29.16	9.49	8.98	3.8	6.11	15.02	1.96
Cluster_7234	Tify	21.94	32.63	10.58	2.76	5.12	3.68	6.08
Cluster_38930	Tify	27.93	6.42	14.68	4.69	21.65	23.68	2.31
Cluster_14868	Tify	39.33	37.17	22.25	0.25	75.93	0.53	28.92
Cluster_51573	Tify	29.51	18.48	96.55	22.88	91.27	77.64	10.76
Cluster_12407	Tify	1.44	5.43	97.65	1.66	6.68	3.8	1.69
Cluster_34476	Tify	32.55	70.12	490.5	58.99	121.3	141.68	37.11
Cluster_28786	TCP	7.56	0.91	0.44	8.04	0.32	0.16	0.44
Cluster_41667	TCP	4.41	9.23	1.01	0.6	6.07	0.78	0.22
Cluster_15141	TCP	1.38	8.93	1.57	0.73	2.46	0.42	2.63
Cluster_31072	TCP	8.87	42.52	1.6	3.87	3.11	1.11	20.27
Cluster_10568	TCP	12.96	6.44	2.16	2.61	2.87	1.18	6.55
Cluster_29601	TCP	20.38	30.85	3.02	3.94	13.61	6.24	18.67
Cluster_16150	TCP	11.42	24.94	4.71	8.71	20.95	29.37	18.5
Cluster_10751	TCP	11.75	25.94	9.93	3.68	8.4	5.01	10.17
Cluster_9655	TCP	5.69	0.2	10.23	4.01	8.2	6.13	10.63
Cluster_7340	TCP	14.64	17.06	10.23	4.02	10.59	6.17	13.23
Cluster_4699	TCP	55.23	50.25	15.32	25.26	27.98	20.51	32.96
Cluster_7576	TCP	26.4	42.42	15.89	22.42	40.65	20.24	36.88
Cluster_343	TCP	53.34	72.09	19.09	33.83	37.9	34	34.2
Cluster_18606	TCP	25.02	23.81	26.32	6.6	10.91	13.28	14.81
Cluster_4246	TAZ	1.25	7.9	0.28	1.78	7.42	3.37	4.61
Cluster_31358	TAZ	10.02	3.05	0.51	0.29	1.04	1.09	0.85
Cluster_830	TAZ	16.34	12.02	2.4	2.55	3.38	3.2	2.92
Cluster_19042	TAZ	4.86	5.98	2.75	5.14	9.03	7.78	2.14
Cluster_57244	TAZ	17.43	19.57	3.1	7.15	10.5	7.92	6.04
Cluster_24791	TAZ	16.34	22.58	4.28	6.89	12.27	8.18	4.53
Cluster_81788	TAZ	16.84	2.77	4.91	36.42	15.69	6.85	14.68
Cluster_74663	TAZ	13.06	41.44	6.19	15.88	34.81	24	11.44
Cluster_17718	TAZ	15.7	13.73	6.45	5.58	13.5	12.73	3.78
Cluster_9774	TAZ	20.62	10.13	9.68	1.25	6.95	4.43	3.46
Cluster_29270	TAZ	26.14	12.72	13.1	2.94	28.76	143.13	16.53
Cluster_90710	TAZ	21	32.54	13.38	30.91	37.56	21.02	15.93
Cluster_23843	TAZ	10.28	6.24	15.4	7.96	31.42	15.52	17.19
Cluster_82306	TAZ	37.12	15.14	19.18	32.46	123.97	34.08	23.98
Cluster_12866	TAZ	41.95	53.14	55.79	5.8	35.88	32.47	8.26
Cluster_172	SWI/SNF-SWI3	10.99	8.01	3.93	6.08	3.15	5.27	5.08
Cluster_23648	SWI/SNF-SWI3	4.52	5.52	7.64	2.36	6.29	3.76	5.73
Cluster_177	SWI/SNF-SWI3	26.27	101.82	93.18	35.56	172.69	88.94	156.16
Cluster_8461	SWI/SNF-BAF60b	2.34	13.57	0.45	16.32	10.04	21.5	3.03
Cluster_17589	SWI/SNF-BAF60b	5.29	5.31	2.26	2.84	7.4	15.58	4.58
Cluster_949	SWI/SNF-BAF60b	10.38	27.16	2.65	4.87	14.28	4.57	8.13
Cluster_37150	SWI/SNF-BAF60b	8.12	6.6	3.32	1.14	3.83	8.14	4.24
Cluster_34816	SWI/SNF-BAF60b	26.1	20.84	3.43	6.75	13.3	9.11	8.52
Cluster_3307	SWI/SNF-BAF60b	4.2	4.95	4.18	6	5.98	16.35	4.67
Cluster_12460	SWI/SNF-BAF60b	21.18	22.15	4.52	11.72	24.09	15.5	10.78
Cluster_4332	SWI/SNF-BAF60b	3.81	9.94	5.07	2.25	5.51	1.55	3.13
Cluster_8679	SWI/SNF-BAF60b	9.69	12.7	6.8	11.88	18.34	23.28	15.95
Cluster_39657	SWI/SNF-BAF60b	13.06	12.19	8.74	5.98	15.58	23.98	8.06
Cluster_7308	SWI/SNF-BAF60b	33.19	22.46	10.82	15.84	12.09	3.75	16.64
Cluster_3036	SWI/SNF-BAF60b	10.18	11.69	16.41	13.37	7.28	6.77	7.02
Cluster_20131	SWI/SNF-BAF60b	8.45	10.72	18.05	4.85	5.06	5.09	8.68
Cluster_38034	SWI/SNF-BAF60b	49.38	20.54	178.71	57.39	70.55	62.54	79.25
Cluster_781	SWI/SNF-BAF60b	27.88	24.49	196.34	29.16	33.84	39.29	46.23
Cluster_17065	STAT	10.31	18.13	155.19	20.81	33.02	33.98	55.49
Cluster_1163	SNF2	12.91	5.91	1.19	0.87	1.59	2.64	1.27
Cluster_131	SNF2	4.8	5.02	1.63	3.7	5.89	2.69	1.7
Cluster_734	SNF2	5.47	7.71	1.87	2.67	5.74	5.15	2.69
Cluster_2622	SNF2	5.98	30	3.52	5.72	5.07	19.72	4.35
Cluster_3916	SNF2	7.95	14.35	3.73	4.78	5.6	8.07	5.52
Cluster_430	SNF2	8.71	10.77	3.92	3.03	7.07	6.43	4.05
Cluster_2413	SNF2	11.79	11.69	5.31	2.89	7.09	7.55	4.47
Cluster_1367	SNF2	3.68	17.79	5.6	11.6	11.85	1.08	32.62
Cluster_451	SNF2	7.38	9.64	5.8	7.36	11.87	10.39	5.73
Cluster_45	SNF2	9.7	12.48	5.85	4.26	5	6.56	5.28
Cluster_351	SNF2	10.14	13.08	7.12	7.82	11.03	12.6	6.84
Cluster_5919	SNF2	24.9	20.31	8.79	5.57	10.91	16.5	9.3
Cluster_91	SNF2	10.82	15.76	10.78	9.19	10.96	10.67	6.83
Cluster_903	SNF2	92.33	65.24	16.23	19.47	39.88	29.95	18.31
Cluster_990	SNF2	18.16	30.17	18.93	16.99	27.02	17.27	25.68
Cluster_1471	SNF2	74.92	49.07	19.05	23.39	43.13	32.98	23.93
Cluster_3185	SNF2	3.69	2.68	21.76	4.95	4.56	6.11	2.62
Cluster_158	SNF2	18.59	33.59	24.37	18.32	31.32	26.09	22.61
Cluster_21253	SET	2.6	2.82	1.12	3.51	3.02	3.8	2.87
Cluster_6600	SET	6.14	8.65	1.24	5.32	9.89	2.46	2.63
Cluster_1366	SET	6.6	11.06	2.16	3.4	6.44	6.58	4.46
Cluster_3358	SET	9.9	8.59	2.47	3.61	6.97	4.26	5.05
Cluster_10785	SET	4.3	5.26	2.6	3.36	3.45	4.77	3.48
Cluster_2751	SET	14.32	4.71	2.64	1.11	2.4	4.48	2.5
Cluster_6409	SET	5.98	9.61	3.32	1.64	3.42	4.22	5.85
Cluster_2142	SET	4.85	8.08	3.62	2.72	8.07	8.73	7.18
Cluster_5486	SET	13.95	9.51	3.76	0.3	9.05	8.61	3.87
Cluster_1872	SET	14.13	8.09	3.86	1.72	4.31	2.98	7.76
Cluster_39010	SET	28.61	17.37	4.34	10.32	10.57	7.05	6.88
Cluster_36103	SET	19.01	13.57	4.51	6.11	11.06	10.2	7.12
Cluster_11752	SET	9.99	10.57	4.58	4.29	5.04	8.75	3.09
Cluster_52	SET	17.02	26.6	4.9	5.36	12.9	10.25	11.49
Cluster_82	SET	7.99	11.91	5.03	3.86	9.07	6.62	5.95
Cluster_2940	SET	28.33	18.13	6.39	10.04	16.7	14.2	12.2
Cluster_2819	SET	8.3	8.37	6.57	5.65	10.71	4.97	6.07
Cluster_1459	SET	18.97	10.47	7.11	4.88	6.27	10.35	2.91
Cluster_1916	SET	20.34	19.49	7.99	2.52	14.13	11.85	7.43
Cluster_12282	SET	30.99	22.23	15.44	9.65	17.5	10.46	10.95
Cluster_1194	SET	14.69	43.49	70.29	12.03	32.01	18.85	31.98
Cluster_15043	SBP	1.14	1.11	0.11	0.12	0.19	1.23	0.17
Cluster_5848	SBP	2.57	7.1	1.33	11.29	3.36	5.09	0.89
Cluster_3106	SBP	73.03	30.93	3.94	8.33	34.34	9.85	13.37
Cluster_10814	SBP	13.7	12	5.04	2.27	11.91	7.63	6.97
Cluster_982	SBP	9.08	17.49	5.87	10.54	22.11	12.15	12.27
Cluster_34270	SBP	1.89	2.92	10.51	1.12	1.79	2.4	1.67
Cluster_412	SBP	25.17	25.71	48.5	13.52	18.79	25.4	20.12
Cluster_2040	S1Fa-like	14.54	7.38	7.66	7.58	8.12	9.9	6.05
Cluster_99626	S1Fa-like	9.09	12.22	14.83	18.79	13.04	21.43	5.62
Cluster_75471	S1Fa-like	98.42	21.5	30.03	32.33	43.44	41.93	13.62
Cluster_72061	S1Fa-like	53.59	11.31	34.23	30.43	10.94	13.88	14.07
Cluster_43449	S1Fa-like	92.21	56.44	52.52	42.15	52.83	83.61	28.75
Cluster_112010	S1Fa-like	116.51	43.04	88.94	47.38	48.21	59.7	20.87
Cluster_6651	RWP-RK	1.62	4.74	0.66	1.02	2.69	1.47	1.7
Cluster_2095	RWP-RK	58.07	5.42	1.46	0.37	2.01	2.63	2.26
Cluster_1860	RWP-RK	9.96	5.33	3.94	5.75	4.2	2.99	8.22
Cluster_9116	RWP-RK	20.95	13.53	6.54	4.42	3.14	6.73	1.67
Cluster_1890	RWP-RK	54.34	32.18	7.61	10.22	17.33	16.23	10.55
Cluster_27351	RWP-RK	18.17	19.61	9.08	6.98	4.38	10.92	8.24
Cluster_14601	RWP-RK	0.57	1.7	22.41	10.43	8.69	1.85	10.93
Cluster_16858	Rcd1-like	3.54	8.55	0.68	0.76	0.44	0.55	0.81
Cluster_775	RB	33.58	25.01	5.06	2.97	14.75	11.65	7.73
Cluster_6267	Pseudo ARR-B	6.41	13.94	3.16	7.87	16.39	5.91	5.6
Cluster_2887	Pseudo ARR-B	101.69	184.22	43.75	62.02	107.51	101.17	70.93
Cluster_10387	Pseudo ARR-B	16.41	56.39	47.89	26.26	88.43	28.17	60.52
Cluster_9374	Pseudo ARR-B	29.6	101.71	51.26	45.63	146.31	93.89	63.25
Cluster_1131	Pseudo ARR-B	137.36	504.07	91.4	163.9	459.73	235.71	193.23
Cluster_13035	PLATZ	5.48	5.35	2.13	2.17	13.61	1.76	1.77
Cluster_21758	PLATZ	8.18	6.36	5.19	5.02	11.62	4.7	4.18
Cluster_20469	PLATZ	21.91	24.62	7.2	6.11	7.36	6.62	20.06
Cluster_48638	PLATZ	11.43	16.66	7.83	4.07	2.41	2.71	13.38
Cluster_28252	PLATZ	5.03	5.73	13.1	1.79	6.44	6.95	14.7
Cluster_87122	PLATZ	93.06	96.17	20.92	23.46	19.57	12.37	36.18
Cluster_19683	PLATZ	14.07	29.21	21.57	26.66	9.47	10.12	25.23
Cluster_20358	PLATZ	34.59	17.35	43.04	25.34	46.24	33.88	15.32
Cluster_9971	PLATZ	40.33	236.79	54.85	256.9	128.02	165.96	130.49
Cluster_8737	PLATZ	125.3	147.55	88.97	35.73	116.47	60.66	67.9
Cluster_16261	PLATZ	209.13	166.92	100.09	150.58	115.08	215.09	135.42
Cluster_34832	PLATZ	98.95	70.02	104.14	42.12	78.02	38.17	59.74
Cluster_332	PHD	67.96	33.3	1.14	1.53	81.09	5.72	50.07
Cluster_17671	PHD	8.25	7.27	2.76	1.56	3.97	2.4	5.35
Cluster_7230	PHD	12.82	16.78	3.28	4.61	10.27	10.46	7.24
Cluster_17274	PHD	24.12	2.74	3.61	10.7	13.57	9.24	4.08
Cluster_77495	PHD	21.77	14.15	3.69	4.24	11.39	12.17	4.15
Cluster_46425	PHD	18.46	9.1	4.22	3.4	4.87	6.2	5.06
Cluster_36355	PHD	15.29	18.56	6.35	0.92	8.39	9.01	9.34
Cluster_64	PHD	6.66	9.32	7.53	6.61	7.16	7.8	5.64
Cluster_140	PHD	25.87	27.83	9.03	9.97	24.52	16.64	7.94
Cluster_17895	PHD	16.94	27.42	9.8	23.7	26.7	27.68	17.68
Cluster_2275	PHD	28.45	26.11	9.97	11.41	8.44	20.53	6.69
Cluster_1078	PHD	7.08	17.06	10.44	3.71	11.71	12	4.82
Cluster_542	PHD	85.96	51.85	11.69	13.63	29.49	38.84	14.85
Cluster_37069	PHD	22.79	22.04	12.01	6.39	10.98	12.13	14.63
Cluster_1174	PHD	57.02	79.45	12.61	29.89	55.14	54.62	59.28
Cluster_1563	PHD	7.56	16.85	26.86	15.65	29.13	20.61	10.8
Cluster_320	PHD	7.93	9.75	35.95	4.42	9.47	5.73	10.06
Cluster_313	PHD	50.9	81.25	47.89	52.02	11.92	90.25	1.92
Cluster_21451	Others	1.26	11.6	0.18	0.8	5.97	1.78	3.38
Cluster_64084	Others	2.52	0.69	0.29	0.9	0.82	1.16	0.43
Cluster_89920	Others	19.84	16.81	0.54	1.62	5.37	2.25	12.32
Cluster_19026	Others	0.79	0.51	0.67	0.25	13.26	0.06	0.36
Cluster_107516	Others	7.42	16.07	0.81	4.69	11.65	7.2	19.3
Cluster_23094	Others	2.75	1.31	0.96	0.25	2.99	4.57	2.39
Cluster_635	Others	0.48	13.1	1.1	2.05	1.47	2.63	0.28
Cluster_40756	Others	17.38	4.44	1.36	1.46	2.46	1.52	3.25
Cluster_66166	Others	6.41	6.89	1.53	1.38	3.67	0.63	0.93
Cluster_91910	Others	2.75	10.71	1.82	1.74	26.99	7.85	10.5
Cluster_3613	Others	4.32	2.03	1.83	4.01	1.35	11.9	1.15
Cluster_23121	Others	0.5	12.29	1.86	29.3	6.75	17.03	3.27
Cluster_26124	Others	2.89	4.84	1.9	0.26	16.22	2.2	3.5
Cluster_68301	Others	18.4	1.64	1.92	0.78	3.5	6.78	0.96
Cluster_62662	Others	15.12	20.18	2.05	2.63	7.87	2.37	3.16
Cluster_14164	Others	25.21	8.05	2.17	7.17	3.72	5.74	7.31
Cluster_532	Others	1.63	4.74	2.34	2.65	3.11	1.29	1.07
Cluster_615	Others	26.6	14.95	2.72	6.61	10.64	10.82	10.19
Cluster_12230	Others	0.91	1.92	2.92	0.35	15.96	0.55	1.15
Cluster_67345	Others	2.25	1.46	3.01	0.93	1.79	4.47	19.82
Cluster_31504	Others	6.87	17.04	3.31	1.56	7.79	6.44	5.13
Cluster_31149	Others	3.33	5.28	3.74	4.39	8.31	2.9	4.13
Cluster_67102	Others	6.51	6.26	4.03	1.26	1.84	1.71	1.39
Cluster_15713	Others	38.22	14.92	4.12	3.54	9.63	12.27	7.1
Cluster_19533	Others	6.12	13.88	4.8	3.48	6.31	3.94	9.07
Cluster_11412	Others	20.46	14.59	4.91	3.81	4.32	5.52	2.16
Cluster_17601	Others	3.86	11.85	4.94	6.66	13.31	9.49	9.53
Cluster_4405	Others	10.37	7.46	5.1	2.98	8.91	8.61	6.7
Cluster_64800	Others	18.37	14.86	5.79	1.32	1.85	0.99	2.09
Cluster_36137	Others	91.44	41.48	6.26	15.07	27.57	17.72	38.05
Cluster_63257	Others	11.8	13.71	6.38	1.85	2.58	2.82	8.4
Cluster_34553	Others	0.56	53.39	6.52	0.16	0.39	1.17	1.75
Cluster_33517	Others	19.88	41.5	6.85	5.66	9.5	9.57	2.92
Cluster_38791	Others	23.29	30.36	7	1.92	2.52	6.02	3.86
Cluster_46795	Others	0.61	3.85	7.52	7.6	6.89	7.96	7.99
Cluster_8213	Others	13.95	4.3	8.2	0.78	1.58	0.9	3.15
Cluster_65315	Others	104.1	42.3	8.22	7.79	11.81	3.34	30.18
Cluster_48830	Others	13.53	32.3	8.49	5.25	15.66	37.39	1.92
Cluster_9591	Others	14.38	1.37	8.81	11.2	2.59	0.86	3.81
Cluster_77518	Others	35.93	30.58	8.91	4.22	7.35	17.12	7.52
Cluster_28352	Others	1.33	11.4	9.8	4.81	20.66	44.23	14.71
Cluster_1710	Others	8.55	15.21	11.77	10.71	18.66	13.93	16.42
Cluster_4613	Others	8.88	6.95	12.62	4.1	0.48	3.14	4.83
Cluster_9615	Others	10.68	49.27	12.98	0.67	3.71	0.79	37.15
Cluster_31738	Others	5.78	1.77	13.09	2.21	1.43	0.1	12.8
Cluster_13976	Others	13.08	56.27	13.41	9.97	27.39	29.48	20.17
Cluster_24511	Others	10.12	10.09	13.49	2.44	1.91	0.49	0.69
Cluster_2922	Others	106.41	19.84	13.52	1.19	14.82	8.4	6.91
Cluster_27535	Others	13.18	37.74	14.29	30.81	63.78	52.18	46.31
Cluster_1080	Others	44.55	47.68	15.82	19.73	38.05	42.26	24.21
Cluster_44	Others	44.28	44.11	15.87	15.97	28.72	25.37	13.05
Cluster_43711	Others	11.16	20.23	19.2	1.94	84.95	14.37	16.88
Cluster_50237	Others	23.02	10.38	20.75	7.14	39.02	14.25	5.98
Cluster_387	Others	15.86	20.73	20.85	15.29	18.36	14.2	13.98
Cluster_35549	Others	30.27	14.93	21.18	4.12	13.2	14.43	5.06
Cluster_1024	Others	53.43	55.97	23.15	29.53	38.81	41.92	16.39
Cluster_14970	Others	27.7	112.28	23.54	22.66	111.46	43.47	35.74
Cluster_39154	Others	35.36	26.52	23.61	15.86	25.69	9.94	24.88
Cluster_45949	Others	41.35	34.46	24.09	39.55	49.97	76.41	11.71
Cluster_18276	Others	35.9	11.41	26.11	7.13	15.54	20.85	14.47
Cluster_17110	Others	31.21	31.26	28.55	38.57	26.86	43.21	50.21
Cluster_2938	Others	27.95	41.18	33.37	17.51	25.52	12.86	23.38
Cluster_8426	Others	24.29	19.94	34.05	8.2	27.5	9.7	18.87
Cluster_38877	Others	234.64	58.26	36.16	43.8	31.33	3.81	14.96
Cluster_57391	Others	9.17	34.95	44.88	0.51	129.14	66.3	55.27
Cluster_47736	Others	145.66	113.33	56.66	2.64	12.12	18.23	49.52
Cluster_16872	Others	68.43	62.98	61.92	20.43	14.49	3.01	18.85
Cluster_107	Others	27.66	79.6	64.39	17.96	51.55	70.09	30.58
Cluster_12407	Others	1.44	5.43	97.65	1.66	6.68	3.8	1.69
Cluster_29081	Others	158.6	61.31	101.88	18.13	25.13	87.27	23.29
Cluster_15584	Others	255.76	309.18	125.35	5.64	13.33	6.38	109.76
Cluster_22845	OFP	12.26	1.94	0.3	1.05	8.51	0.28	1.63
Cluster_33732	OFP	9.54	4.19	1.7	0.89	0.44	1.76	2.46
Cluster_720	OFP	3.44	5.61	2.96	3.17	3.93	4.43	3.32
Cluster_7842	OFP	48.56	9.91	3.68	3.12	4.86	18.09	9.24
Cluster_21017	OFP	2.71	3.54	3.71	5.24	0.38	5.39	1.15
Cluster_10805	NF-YC	17.83	9.64	4.87	2.18	5.88	6.99	2.56
Cluster_26998	NF-YC	16.72	16.29	7.42	13.89	18	20.88	9.45
Cluster_5131	NF-YC	18.72	10.93	8.03	5.23	7.73	7.56	10.41
Cluster_2394	NF-YC	36.66	37.48	9	25.7	36.41	17.45	15.67
Cluster_17796	NF-YC	62.28	58.7	38.41	50.8	59	105.96	65.52
Cluster_8251	NF-YC	286.67	325.75	249.27	357.27	293.51	474.82	432.91
Cluster_51966	NF-YB	17.03	13.26	12.4	3.86	5.45	6.66	3.03
Cluster_5718	NF-YB	46.97	11.64	14.47	18.31	9.51	16.95	19.08
Cluster_461	NF-YB	28.02	51.66	17.97	31.46	41.88	58.92	32.86
Cluster_6504	NF-YB	31.53	30.24	19.59	31.49	31.68	27.12	44.34
Cluster_14172	NF-YB	11.02	9.33	20.34	11.23	8.52	11.88	15.61
Cluster_34379	NF-YB	18.96	73.66	23.12	51.33	54.75	81.46	67.03
Cluster_23596	NF-YB	65.12	34.19	27.16	11.61	21.32	29.33	33.61
Cluster_23358	NF-YB	15.68	27.33	27.74	15.9	31.38	35.77	52.87
Cluster_20844	NF-YB	38.03	35.26	27.9	16.18	28.75	33.44	23.19
Cluster_1677	NF-YB	21.62	16.94	29.48	4.91	12.71	7.9	20.17
Cluster_677	NF-YB	21.2	32.63	31.51	17.23	21.23	19.6	21.55
Cluster_52553	NF-YB	71.94	108.91	40.1	103.71	98.58	114.57	124.34
Cluster_18039	NF-YB	73.44	29.14	45.24	26.31	22.83	45.07	23.83
Cluster_22273	NF-YA	7.34	2.03	0.53	4.71	6.48	16.91	1.63
Cluster_3858	NF-YA	10.3	17.02	1.63	2.47	5.81	8.62	3.29
Cluster_19718	NF-YA	31.44	9.45	1.92	8.5	3.4	3.85	5.89
Cluster_5949	NF-YA	3.06	1.36	2.13	1.5	1.31	1.96	2.69
Cluster_27439	NF-YA	60.43	11.13	2.31	5.69	4.21	3.89	3.48
Cluster_27439	NF-YA	60.43	11.13	2.31	5.69	4.21	3.89	3.48
Cluster_42592	NF-YA	8.2	10.37	4.76	3.14	8.51	9.82	5.88
Cluster_7423	NF-YA	22.8	10.49	12.31	30.16	11.51	14.64	10.33
Cluster_31429	NF-YA	12.82	24.38	21.09	19.37	31.13	38.33	20.89
Cluster_9746	NF-YA	26.48	20.37	24.3	15.98	21.89	32.89	20.38
Cluster_40533	NF-YA	0.14	1.97	38.26	2.89	4.01	3.89	1.85
Cluster_43547	NF-YA	3.21	4.96	41.11	10.5	3.28	10.74	5.07
Cluster_29244	NF-YA	5.94	2.29	47.89	9.82	8.48	4.29	5.71
Cluster_29244	NF-YA	5.94	2.29	47.89	9.82	8.48	4.29	5.71
Cluster_400	NF-X1	10.11	9.2	2.79	2.81	5	4.42	4.18
Cluster_991	NF-X1	10.97	13.99	9	8	9.3	10.14	8.34
Cluster_934	NAC	0.29	0.27	0.16	0.09	0.14	0.06	0.29
Cluster_21329	NAC	13.32	3.07	0.21	1.66	24.78	8.61	3.58
Cluster_27401	NAC	12.15	10.75	0.49	24.95	9.3	6.35	2.44
Cluster_14466	NAC	0.58	3.42	0.55	7.69	2.61	0.46	5.96
Cluster_14020	NAC	0.24	4.05	0.59	0.24	3.3	0.29	0.02
Cluster_24737	NAC	16.54	5.01	0.74	0.57	1.66	4.74	7.94
Cluster_27010	NAC	2.26	0.24	0.86	0.57	1.88	0.35	1.03
Cluster_4472	NAC	3.09	0.55	1.21	1.02	0.72	5.69	0.4
Cluster_12516	NAC	3.33	3.35	1.28	10.16	5.81	2.01	8.76
Cluster_43071	NAC	6.94	6.68	1.48	1.47	5.56	2.81	5.9
Cluster_17282	NAC	9.51	2.8	1.75	4.23	3.92	17.55	3.44
Cluster_4175	NAC	5.52	11.11	1.76	2.68	0.29	4.48	5.91
Cluster_33764	NAC	6.32	8.8	1.78	0.79	2.96	2.36	5.53
Cluster_9050	NAC	9.47	8.88	2.12	4.66	4.13	13.67	6.35
Cluster_68492	NAC	10.24	9.95	2.57	0.67	2.13	3.03	3.85
Cluster_25581	NAC	8.82	13.34	3.19	1.37	3.06	3.08	3.52
Cluster_29269	NAC	17.36	8.01	3.27	23.62	51.25	11.36	3.45
Cluster_34977	NAC	0.33	13.53	3.43	3.93	9.72	0.58	8.39
Cluster_7859	NAC	23.28	49.06	3.64	7.53	22.16	12.54	12.29
Cluster_7033	NAC	14.68	26.1	3.77	10.69	15.21	8.07	5.15
Cluster_6306	NAC	8.69	74.16	3.78	0.95	6.11	21.28	3.61
Cluster_6140	NAC	13.7	25.93	4.18	12.12	14.63	12.78	13.64
Cluster_9962	NAC	16.18	39.63	5.28	8	19.64	16.73	13.45
Cluster_22927	NAC	10.41	8.63	5.56	2.56	2.26	0.37	1.48
Cluster_5726	NAC	6.05	6.95	5.7	11.73	8.97	11.6	6.05
Cluster_5726	NAC	6.05	6.95	5.7	11.73	8.97	11.6	6.05
Cluster_8388	NAC	3.58	5.42	6.14	3.47	7.85	10.43	3.33
Cluster_16237	NAC	16.17	14.51	6.73	8.69	4.6	34.33	8.59
Cluster_18462	NAC	4.16	8.78	7.11	303.06	60.32	205.33	37.51
Cluster_35779	NAC	9.16	13.03	7.77	5.96	7.4	8.25	11.65
Cluster_4335	NAC	32.62	49.93	8.8	7.48	18.98	9.55	9.25
Cluster_10878	NAC	28.44	33.57	9.19	21.66	34.46	31.63	13.15
Cluster_13004	NAC	15.85	1.8	9.51	4.42	0.22	1.15	1.13
Cluster_9151	NAC	63.41	26.5	10.52	16.44	36.97	17.24	13.85
Cluster_57979	NAC	26.81	6.37	10.53	2.11	3.79	11.28	0.73
Cluster_66272	NAC	62.01	22.95	11.27	18.59	7.83	49.35	6.83
Cluster_30266	NAC	23.52	28.49	11.71	2.55	12.54	8.42	7.26
Cluster_30266	NAC	23.52	28.49	11.71	2.55	12.54	8.42	7.26
Cluster_17027	NAC	17.91	34.77	11.77	16	22.88	19.17	6.37
Cluster_19404	NAC	10.65	55.53	11.89	27.48	133.11	274.6	50.59
Cluster_22596	NAC	5.66	5.61	12.86	2.37	5.1	0.44	3.7
Cluster_60247	NAC	5.7	5.39	13.48	0.47	1.78	0.09	2.76
Cluster_1706	NAC	7.19	0.76	16.66	4.31	4.17	4.16	3.39
Cluster_928	NAC	9.87	19.85	21.02	15.56	49.35	57.46	15.95
Cluster_4027	NAC	157.32	39.24	22.81	21.25	18.57	77.78	13.59
Cluster_11183	NAC	58.02	61.92	34.14	66.01	114.1	53.48	32.46
Cluster_27418	NAC	397.68	146.28	45.47	31.88	110.22	247.03	116.28
Cluster_56721	NAC	436.86	110.92	60.43	36.65	62.87	174.69	99.32
Cluster_93270	NAC	393.34	152.99	67.75	38.85	128.98	273.39	113
Cluster_54173	NAC	97.93	69.06	125.93	28.4	57.73	122.14	53.26
Cluster_8228	NAC	0.04	0.4	198.71	5.2	0.54	239.48	22.43
Cluster_31254	NAC	82.06	17.97	795.92	28.38	32.81	65.6	69.88
Cluster_20362	MYB-related	9.16	6.22	0.45	40.03	2.2	32.76	1.6
Cluster_45471	MYB-related	3.75	2.81	0.65	1.14	3.79	0.88	10.31
Cluster_14217	MYB-related	8.09	2.5	0.83	0.11	0.43	0.3	1.18
Cluster_9777	MYB-related	10.73	3.35	0.84	2.06	5.87	5.08	0.44
Cluster_21280	MYB-related	6.68	3.11	0.93	0.09	0.6	0.01	0.82
Cluster_21280	MYB-related	6.68	3.11	0.93	0.09	0.6	0.01	0.82
Cluster_4333	MYB-related	43.61	0.07	1.17	2.75	18.11	0.19	13.96
Cluster_12522	MYB-related	2.47	4.94	1.93	2.63	10.3	1.27	5.38
Cluster_3412	MYB-related	12.86	7.78	2	3.52	10.12	12.33	1.88
Cluster_6760	MYB-related	0.5	2.33	2.13	2.84	1.44	6.76	1.85
Cluster_50460	MYB-related	10.57	5.8	2.14	0.07	0.45	0.51	0.31
Cluster_31156	MYB-related	8.31	13.85	2.42	3.81	11.22	5.85	12.25
Cluster_2379	MYB-related	9.63	11.37	2.86	1.93	7.64	7.32	2.38
Cluster_7553	MYB-related	18.24	20.32	3.2	6.62	10.66	11.43	11.92
Cluster_13734	MYB-related	2.78	7.65	3.27	18.22	2.53	9.92	5.6
Cluster_13734	MYB-related	2.78	7.65	3.27	18.22	2.53	9.92	5.6
Cluster_78345	MYB-related	0.84	4	3.3	2.69	3.05	1.44	4.54
Cluster_673	MYB-related	9.45	17.91	4.54	9.65	14.19	12.88	8.18
Cluster_1061	MYB-related	5.84	13.83	5.05	4.85	7.84	8.52	7.13
Cluster_66806	MYB-related	2.05	2.01	5.23	0.98	6.25	4.25	2.77
Cluster_2229	MYB-related	8.6	6.2	5.23	4.31	10.28	4.34	5.59
Cluster_3548	MYB-related	8.43	21.45	5.39	8.46	14.35	7.44	8.69
Cluster_10586	MYB-related	7.38	8.1	6.08	2.18	9.97	6.46	2.85
Cluster_26207	MYB-related	10.47	9.46	6.25	1.22	0.83	2.1	2.96
Cluster_26207	MYB-related	10.47	9.46	6.25	1.22	0.83	2.1	2.96
Cluster_892	MYB-related	7.08	7.88	6.7	4.06	6.02	8.72	7.07
Cluster_50530	MYB-related	6.04	14.93	6.82	6.24	4.77	3.1	7.29
Cluster_41196	MYB-related	14.15	6.33	6.93	0.1	0.47	0.29	2.34
Cluster_17562	MYB-related	3.6	20.18	7.81	13.09	11.54	10.6	4.87
Cluster_18056	MYB-related	22.79	13.77	8.2	11.26	18.76	14.88	7.35
Cluster_13614	MYB-related	4.15	3.52	8.52	12.62	4.51	7.91	10.97
Cluster_12429	MYB-related	10.61	21.47	8.59	23.15	18.41	20.67	15.43
Cluster_2326	MYB-related	7.9	11.02	8.88	5.57	17.61	12.97	12.26
Cluster_1388	MYB-related	10.75	17.88	9.75	6.69	5.8	17.54	9.78
Cluster_19937	MYB-related	60.97	25.44	10.35	15.44	23.12	35.7	26.68
Cluster_12661	MYB-related	17.05	23.62	11.24	8.69	11	10.4	11.8
Cluster_6183	MYB-related	20.06	9.17	11.25	4.29	6.16	6.95	3.71
Cluster_6463	MYB-related	3.02	7.9	12.25	34.85	8.23	19.4	10.83
Cluster_1781	MYB-related	40.37	47.99	15.7	27.19	12.58	36.92	15.99
Cluster_109125	MYB-related	12.38	19.15	16.6	20.47	18.01	16.09	7.26
Cluster_15289	MYB-related	226.45	228.39	18.08	101.31	135.72	168.13	228.8
Cluster_24302	MYB-related	44.81	13.54	19.18	3.69	7.47	25.31	12.59
Cluster_13073	MYB-related	14.36	29.58	22.92	7.5	64.85	89.86	36.47
Cluster_35432	MYB-related	173.58	127.45	22.94	18.45	22.56	107.64	77.83
Cluster_8819	MYB-related	28.17	36.49	23.41	27.82	130.19	103.98	38.69
Cluster_11736	MYB-related	93.26	26.02	25.77	14.99	54.08	45.95	28.37
Cluster_4827	MYB-related	61.6	72.24	28.26	25.8	26.95	49.22	27.99
Cluster_15327	MYB-related	24.1	20.48	35.3	21.9	21.03	17.75	9.59
Cluster_40135	MYB-related	2.28	0.61	38.14	7.46	8.34	5.98	20.95
Cluster_370	MYB-related	105.3	62.69	39.42	29.47	59.46	53.53	49.77
Cluster_5422	MYB-related	56.15	74.2	40.71	46.63	113.57	48.86	42.65
Cluster_242	MYB-related	9.2	17.25	42.71	17.72	28.5	19.52	12.3
Cluster_57271	MYB-related	7.88	13.56	72.16	30.48	32.22	31.35	46.15
Cluster_21561	MYB-related	46.33	2.33	110.59	6.45	16.28	48.51	11.08
Cluster_139	MYB-related	122.44	204.91	457.79	139.31	183.63	170.29	285.92
Cluster_18237	MYB	57.62	61.4	0.19	3.58	1.01	2.89	6.15
Cluster_12449	MYB	0.58	0.3	0.24	0.16	0.45	0.36	0.42
Cluster_22465	MYB	5.6	6.2	0.29	0.77	2.19	5.44	2.86
Cluster_27519	MYB	37.3	7.49	0.53	0.88	0.12	0.1	0.89
Cluster_55198	MYB	3.82	2.14	0.89	0.39	3.47	2.41	2.68
Cluster_11059	MYB	33.55	8.57	0.94	0.37	0.71	0.14	4.1
Cluster_27198	MYB	12.31	11.11	1.24	18.81	2.38	14.62	5.5
Cluster_38756	MYB	14.07	19.11	1.3	0.95	2.59	2.11	6.65
Cluster_16044	MYB	37.75	3.17	1.5	0.2	0.16	2.55	2.25
Cluster_949	MYB	10.38	27.16	2.65	4.87	14.28	4.57	8.13
Cluster_25403	MYB	5.56	7.49	2.85	2.06	4.38	1.72	3.58
Cluster_16688	MYB	10.55	8.85	3.31	1.42	13.19	4.58	3.01
Cluster_18223	MYB	43.43	25	3.31	0.78	5.58	0.58	6.55
Cluster_25701	MYB	32.46	28.61	3.58	2.63	25.98	4.46	10.8
Cluster_11363	MYB	12.98	1.58	3.67	19.85	6.09	32.03	3.93
Cluster_12435	MYB	19.36	13.78	3.9	10.09	15.78	12.98	12.69
Cluster_26489	MYB	12.42	10.94	4.56	5.45	11.84	7.53	7.64
Cluster_24301	MYB	10.87	38.59	4.69	1.61	0.71	1.23	6.24
Cluster_18737	MYB	13.67	10.13	5.79	1.69	14.97	9.04	7.26
Cluster_9149	MYB	11.37	7.2	6.27	6.87	9.99	2.4	4.07
Cluster_18554	MYB	98.95	20.42	9.9	23.92	28.52	14.81	7.44
Cluster_25405	MYB	131.39	16.72	10.89	0.65	1.12	14.12	6.95
Cluster_8376	MYB	41.44	60.38	11.54	11.23	20.41	17.08	49.93
Cluster_14627	MYB	3.82	64.85	22.76	24.55	43.42	167.87	20.48
Cluster_2994	MYB	14.37	8.3	24.04	9.83	20.94	40.72	14.26
Cluster_22967	MYB	22.77	44.79	31.07	4.51	8.22	8.7	28.44
Cluster_940	MYB	14	33.05	33.92	10.92	28.72	56.59	18.69
Cluster_20341	MYB	33.28	8.19	36.76	6.29	62.52	56.97	79.85
Cluster_24811	MYB	154.14	189.25	44.17	39.12	49.15	77.15	61.15
Cluster_19223	MYB	118.43	298.75	57	18.04	20.45	28.04	92.92
Cluster_139	MYB	122.44	204.91	457.79	139.31	183.63	170.29	285.92
Cluster_48219	mTERF	0.47	0.61	1.15	5.83	2.9	17.25	2.18
Cluster_5497	mTERF	10.6	7.92	1.96	1.1	7.88	3.75	2.47
Cluster_20042	mTERF	3.64	4.79	2.68	0.93	1.9	2.25	3.72
Cluster_10356	mTERF	1.12	1.57	3.11	0.88	2.31	1.79	1.2
Cluster_8538	mTERF	7.6	4.45	3.52	8.94	1.48	11.43	6.87
Cluster_11443	mTERF	5.25	13.84	3.66	7.23	17.14	7.66	11.47
Cluster_12531	mTERF	13.12	17.17	5.42	4.97	13.32	16.2	12.49
Cluster_8680	mTERF	3.05	9.92	5.46	3.24	9.28	10.86	2.84
Cluster_953	mTERF	22.51	14.68	6.68	6.25	15.7	13.54	10.83
Cluster_1533	mTERF	27.91	17.6	7.57	6.72	11.66	14.43	10.82
Cluster_377	mTERF	6.68	14.6	8.74	5.65	12.12	8.76	7.22
Cluster_11941	mTERF	19.63	16.55	9.89	14.43	13.66	15.13	19.95
Cluster_32154	MED7	22.19	14.44	3.62	8.66	9.23	9.05	3.56
Cluster_23725	MED6	15.77	15.13	4.55	9.4	11.1	10.07	11
Cluster_91275	MBF1	49.48	34.11	4.78	19.39	42.45	39.59	11.94
Cluster_92246	MBF1	41.94	15.24	13.96	20.47	19.55	25.46	10.88
Cluster_37479	MBF1	228.55	90.44	48.07	43.64	77.62	44.96	36.24
Cluster_61401	MBF1	170.89	184.38	94.32	449.83	217.99	203.93	144.15
Cluster_24858	MADS-MIKC	1.73	0.92	0.06	0.51	0.21	0.78	0.29
Cluster_20080	MADS-MIKC	0.39	0.12	0.68	0.09	0.56	0.23	0.25
Cluster_12471	MADS-MIKC	2.83	2.4	2.67	15.93	2.88	4.88	0.16
Cluster_32490	MADS-MIKC	2.13	2.39	3.06	6.37	2.53	6.85	11.3
Cluster_22743	MADS-MIKC	1.2	23.75	3.22	37.81	6.9	21.66	21.72
Cluster_15588	MADS-MIKC	2	1.96	3.68	0.4	2.73	13.93	0.09
Cluster_18182	MADS-MIKC	6.76	6.75	4.46	94.15	102.84	128.37	23.15
Cluster_93	MADS-MIKC	19.61	15.22	5.77	4.19	9.96	8.56	5.88
Cluster_23838	MADS-MIKC	24.08	4.71	5.8	1.3	18.05	12.14	3.59
Cluster_13859	MADS-MIKC	2.16	8.43	6.27	19.28	10.52	22.73	7.73
Cluster_14305	MADS-MIKC	8.99	3.73	6.89	23.02	35.25	61.37	11.18
Cluster_22881	MADS-MIKC	17.37	41.56	17.44	22.14	38.04	21.62	28.09
Cluster_21826	MADS-MIKC	18.12	26.02	26.6	39	63.75	37.44	44.91
Cluster_22127	MADS-MIKC	148.16	150.28	42.58	96.48	100.25	69.72	147.27
Cluster_32096	MADS-MIKC	117.63	125.64	63.03	26.47	66.94	44.39	77.57
Cluster_7807	MADS-MIKC	67.55	32.76	104.41	611.79	463.14	735.7	180.92
Cluster_5351	MADS-M-type	0.39	0.16	0.49	1.02	0.69	0.81	1.27
Cluster_35177	MADS-M-type	20.35	4.35	2.3	1.12	2.42	8.96	7.56
Cluster_104400	MADS-M-type	3.76	5.92	3.33	13.46	3.55	34.44	6.38
Cluster_64134	MADS-M-type	3.27	4.34	5.65	11.31	2.66	14.09	6.73
Cluster_48085	MADS-M-type	44.81	90.51	7.95	31.24	56.87	40.55	45.21
Cluster_58944	MADS-M-type	4.66	12.14	12.31	10.56	19.36	6.05	11.57
Cluster_44103	MADS-M-type	15.02	15.74	16.45	6.75	19.42	9.89	10.33
Cluster_67526	MADS-M-type	7.04	2.72	81.29	0.76	7.39	3.37	4.69
Cluster_13987	LUG	35.9	20.25	4.27	2.91	10.83	10.23	7.78
Cluster_1858	LUG	26.21	41.12	6.84	8.26	21.43	8.71	9.47
Cluster_20428	LOB	103.25	18.18	1.45	11.12	9.38	18.7	3.91
Cluster_29385	LOB	57.68	18.62	1.68	1.96	24.9	0.53	22.31
Cluster_23641	LOB	6.83	16.73	4.34	3.27	8.35	5.77	5.33
Cluster_27332	LOB	3.26	19.58	4.6	1.64	1.25	1.37	19.12
Cluster_63535	LOB	2.9	20.57	4.71	4.12	8.84	3.04	7.28
Cluster_20382	LOB	136.13	33.64	5.64	18.54	10.22	31.67	10.43
Cluster_28820	LOB	21.54	14.81	9.92	6.04	7.75	8.82	13.63
Cluster_24059	LOB	47.26	16.47	15.94	52.4	4.92	14.77	8.73
Cluster_80716	LOB	23.53	8.14	21.14	3.65	1.45	1.2	2.02
Cluster_6505	LOB	35.87	89.53	38.3	36.24	8.06	47.14	55.46
Cluster_29033	LOB	61.92	12.58	41.65	3.28	1.09	33.46	8.32
Cluster_24956	LOB	208.73	26.55	49.81	16.07	35.7	2.83	32.81
Cluster_32073	LOB	46.01	36.9	56.61	7.73	25.65	6.59	16.21
Cluster_37850	LOB	131.49	246.32	330.05	97.33	125.55	79.71	160.4
Cluster_26280	LIM	1.4	4.01	11.34	0.26	4.65	0.25	11.71
Cluster_25678	LIM	111.08	101.26	26.87	28.69	55.37	43.78	29.58
Cluster_32591	Jumonji	4.7	3.44	0.58	41.32	29.99	0.74	26.33
Cluster_6671	Jumonji	5.67	18.42	1.16	5.17	18.9	6.59	3.74
Cluster_721	Jumonji	2.1	2.88	1.55	0.98	6.32	3.06	1.39
Cluster_1726	Jumonji	9.74	12.01	1.6	5.88	5.54	7.1	5.86
Cluster_26759	Jumonji	26.21	31.18	2.1	2.33	13.11	7.6	4.61
Cluster_1479	Jumonji	12.8	11.3	4.11	4.62	11.87	6.79	3.58
Cluster_17430	Jumonji	4.79	4.52	5	1.52	6.56	21.9	2.28
Cluster_971	Jumonji	9.8	12.29	5.41	2.44	6.9	4.91	4.89
Cluster_2753	Jumonji	4.7	16.71	6.96	10.95	10.02	8.77	21.64
Cluster_17200	Jumonji	26.29	16.23	7.8	5.87	10.02	11.5	9.18
Cluster_13915	Jumonji	5.4	5.17	9.72	6.84	10.71	12.61	6.84
Cluster_84962	Jumonji	39.43	8.62	13.01	3.97	7.83	21.16	6.29
Cluster_2646	Jumonji	10.22	6.8	13.9	3.2	5.43	9.94	5.61
Cluster_628	Jumonji	11.98	21.66	18.8	6.08	23.39	11.17	9.41
Cluster_19563	IWS1	4.72	8.78	0.31	0.7	5.88	4.45	1.79
Cluster_843	IWS1	3.67	5.95	0.72	0.66	3	1.75	2.67
Cluster_31560	IWS1	4.2	24.8	0.78	4.68	3.11	4.75	2.44
Cluster_14042	IWS1	22.11	4.55	1.02	1.69	1.72	3.65	2.57
Cluster_392	IWS1	3.45	5.69	1.66	1.51	3.76	2.39	2.37
Cluster_26694	IWS1	14.06	24.73	2.32	8.28	32.36	27.17	5.68
Cluster_15409	IWS1	3.67	16.54	4.2	10.92	11.13	13.19	9.27
Cluster_1942	IWS1	18.23	15.27	11.04	13.96	13.65	13.72	16.53
Cluster_12902	IWS1	105.54	106.38	34.87	56.75	103.56	52.44	94.16
Cluster_1801	IWS1	38.88	53.14	35.76	75.84	60.92	52.69	81.49
Cluster_894	IWS1	18.68	21.94	40.18	6.06	18.36	13.89	15.03
Cluster_9942	IWS1	72.11	174.52	185.26	72.63	430.69	156.43	154.91
Cluster_57457	HSF	0.48	4.92	0.15	1.66	4.13	2.55	1.24
Cluster_40653	HSF	4.41	12.66	3.08	0.15	1.58	1.27	0.21
Cluster_24374	HSF	2.13	2.27	4.38	2.53	7.44	41.33	3.13
Cluster_8998	HSF	13.23	18.71	4.96	5.43	11.15	10.2	10.25
Cluster_4449	HSF	27.53	36.56	5.31	42.16	23.6	9.93	11.3
Cluster_38077	HSF	52.16	15.06	5.72	7.41	7.24	2.49	14.11
Cluster_19762	HSF	34.33	61.08	6.24	1.87	9.04	0.47	14.23
Cluster_34641	HSF	12.61	9.21	10.45	17.3	6.55	13.77	7.6
Cluster_8822	HSF	13.1	34.79	11.22	17.7	58.69	45.3	18.37
Cluster_16034	HSF	24.14	89.87	14.39	15.7	26.65	22.86	38.9
Cluster_8736	HSF	78.66	77.11	20.34	33.25	61.07	96.75	27.18
Cluster_18786	HSF	46.14	122.66	28.1	13.08	20.91	22.09	19.59
Cluster_34300	HSF	23.55	48.34	31.41	26.17	18.33	26.15	32.05
Cluster_12625	HSF	31.7	24.3	72.21	5.15	10.74	26.85	45.3
Cluster_12778	HMG	3.62	2.89	0.2	0.15	2.42	0.29	2.21
Cluster_72604	HMG	14.33	33.53	4.26	28.52	37.53	45.42	34.61
Cluster_47807	HMG	1.43	15.59	4.68	22.25	9.95	8.39	12.64
Cluster_30581	HMG	7.25	8.18	4.76	5.19	21.89	13.86	13.74
Cluster_24996	HMG	23.12	34.4	5.75	8.09	28.71	16.94	18.22
Cluster_5051	HMG	27.57	33.88	6.57	19.74	37.95	10.74	27.77
Cluster_21764	HMG	29.07	28.34	17.86	9.92	43.6	65.61	35.24
Cluster_4419	HMG	75.34	98.02	50.74	47.12	92.96	75.15	101.48
Cluster_3408	HMG	44.22	26.45	51.08	17.05	39.87	33.92	24.39
Cluster_32041	HMG	22.08	31.91	51.91	12.71	49.15	54.95	22.91
Cluster_59372	HMG	92.42	366.7	60.61	33.41	567.17	194.85	158.57
Cluster_30805	HMG	179.54	339.66	68.62	209.74	157.99	71.11	361.8
Cluster_10547	HMG	169.87	450.61	132.54	206.29	186.53	261.18	237.48
Cluster_41671	HMG	1213.1	1419.17	628.24	816.78	1807.44	584.85	1449.57
Cluster_13787	HB-WOX	38.57	32.7	27.17	26.2	30.64	49.89	36.28
Cluster_2898	HB-PHD	20.5	45.4	16.69	18.98	25.68	21.74	23.31
Cluster_33836	HB-other	0.57	0.25	0.27	0.78	0.78	1.05	0.08
Cluster_92551	HB-other	16.29	0.32	2.49	5.48	3.05	15.86	7.83
Cluster_52611	HB-other	6.42	12.19	2.5	0.94	1.98	1.4	1.24
Cluster_47008	HB-other	14.23	6.04	2.86	24.56	25.52	18.07	25.41
Cluster_25657	HB-other	18.9	28.08	3.97	2.18	2.62	5.33	7.81
Cluster_30748	HB-other	16.68	2.83	4.01	20.68	6.65	30.4	14.28
Cluster_35922	HB-other	4.17	18.48	4.81	0.07	14.18	14.75	2.44
Cluster_84060	HB-other	12.86	7.55	5.49	3.83	6.31	6.46	0.73
Cluster_54474	HB-other	12.05	6.39	7.01	2.28	7.97	2.95	3.28
Cluster_58510	HB-other	20.74	13.95	7.5	16.64	10.43	16.29	3.13
Cluster_20857	HB-other	42.05	14.81	9.68	6.65	13.05	14.6	2.12
Cluster_50306	HB-other	32.51	1.5	10.69	5.1	8.75	15.6	9.51
Cluster_17779	HB-other	19.5	28.55	10.87	9.77	16.81	18.94	15.53
Cluster_31630	HB-other	32.12	23.85	11.21	2.68	6.15	3.32	9.39
Cluster_20540	HB-other	12.94	7.18	11.34	6.81	4.52	10.13	1.63
Cluster_94999	HB-other	22.79	21.23	11.34	3.58	4.81	4.09	4.94
Cluster_15573	HB-other	1.23	1.4	11.37	1.34	0.81	0.9	2.21
Cluster_3964	HB-other	18.49	20.5	13.8	13.72	15	16.73	12.22
Cluster_40631	HB-other	1.85	3.25	16.56	3	5.37	1.83	10.01
Cluster_18573	HB-other	20.69	18.32	18.26	6.74	19.09	15.66	5.7
Cluster_89590	HB-other	36.99	7.34	18.99	18.19	15.34	34.97	14.78
Cluster_63417	HB-other	11.87	6.83	25.65	18.16	16.4	13.36	5.27
Cluster_40904	HB-other	38.4	55.84	28.12	38.11	125.68	85.14	24.35
Cluster_28181	HB-other	10.24	10.01	41.35	20.87	20.81	34.82	7.18
Cluster_4436	HB-other	74.43	42.62	59.01	53.78	16.03	40.6	45.26
Cluster_56001	HB-other	336.86	324.13	65.96	36.14	94.73	119.21	107.72
Cluster_19160	HB-other	301.96	164.39	70.57	82.79	82.1	118.6	85.01
Cluster_86741	HB-other	90.52	160.01	100.3	56.11	111.05	58.62	28.27
Cluster_8216	HB-KNOX	23.53	18.68	2.3	7.73	13.11	9.42	30.6
Cluster_19984	HB-KNOX	8.56	5.64	4.66	20.14	14.35	16.76	6.45
Cluster_13238	HB-KNOX	14.87	18.28	6.55	12.84	23.58	23.38	9.58
Cluster_17007	HB-KNOX	10.35	8.42	7.6	6.21	3.01	5.87	8.07
Cluster_13340	HB-KNOX	49.43	46.58	16.79	29.8	32.82	24.58	29.8
Cluster_14621	HB-KNOX	52.48	80.48	25.16	66.72	68.35	62.77	59.52
Cluster_5118	HB-KNOX	64.33	97.05	32.1	20.02	83.55	94.75	58.28
Cluster_12224	HB-KNOX	48.67	12.26	49.86	15.09	12.76	8.82	10.04
Cluster_18129	HB-HD-ZIP	1.71	3.44	0.13	0.09	1.42	1	0.5
Cluster_2411	HB-HD-ZIP	0.81	0.05	0.18	0.07	0.04	0.09	0.09
Cluster_2820	HB-HD-ZIP	0.2	0.06	0.42	0.12	0.02	0.43	0.11
Cluster_26889	HB-HD-ZIP	7.27	1.64	0.43	0.09	2.71	0.5	1.29
Cluster_18736	HB-HD-ZIP	16.72	5.69	0.51	0.78	1.94	0.82	4.36
Cluster_2210	HB-HD-ZIP	0.16	0.07	0.78	0.22	0.17	0.1	0.17
Cluster_16458	HB-HD-ZIP	14.19	4.96	1.33	7.76	5.92	2.08	2.76
Cluster_20301	HB-HD-ZIP	0.12	1.33	1.43	32.87	2	6.06	3.46
Cluster_16468	HB-HD-ZIP	24.44	7.67	1.56	11.92	14.03	10.31	18.52
Cluster_20601	HB-HD-ZIP	10.95	5.94	1.65	1.05	1.46	0.79	2.98
Cluster_4037	HB-HD-ZIP	0.03	0.03	2.25	0.78	14	14.41	7.45
Cluster_26320	HB-HD-ZIP	0.49	6.18	2.95	74.79	59.8	284.63	255.81
Cluster_2358	HB-HD-ZIP	11.97	7.47	4.3	0.91	3.26	1.28	1.88
Cluster_13760	HB-HD-ZIP	53.24	35.8	5.21	30.87	17.92	4.36	42.49
Cluster_17869	HB-HD-ZIP	36.53	43.21	7.15	12.84	25.65	17.38	27.5
Cluster_22432	HB-HD-ZIP	18.62	24.54	8.33	19.82	17.74	31.5	17
Cluster_10558	HB-HD-ZIP	103.12	15.7	9.2	3.83	26.1	46.94	19.38
Cluster_12473	HB-HD-ZIP	45.98	15.41	10.95	5.98	7.61	9.14	10.94
Cluster_20307	HB-HD-ZIP	17.39	40.91	12.47	1.83	27.04	31.75	24.68
Cluster_80164	HB-HD-ZIP	19.94	0.7	17.38	1.67	0.19	0.54	7.48
Cluster_9970	HB-HD-ZIP	85.02	30.63	20.92	13.24	67.51	49.97	26.51
Cluster_17591	HB-HD-ZIP	20.75	14.15	23.73	17.63	16.77	15.44	17.15
Cluster_3835	HB-HD-ZIP	53.48	56.78	29.37	4.28	28.44	8	12.38
Cluster_5150	HB-HD-ZIP	22.85	12.06	40.88	47.78	118.35	81.32	15.85
Cluster_16700	HB-HD-ZIP	329.32	47.8	53.6	39.06	38.67	40.17	82.76
Cluster_17362	HB-HD-ZIP	91.97	126.81	63.29	39.79	106.79	126.02	38.96
Cluster_11381	HB-HD-ZIP	17.96	33.14	71.45	6.01	12.8	6.73	26.24
Cluster_11568	HB-HD-ZIP	191.27	311.46	281.69	106.42	468.19	400.75	250.83
Cluster_3475	HB-BELL	3.58	12.9	0.69	1.05	4.93	2.52	4.39
Cluster_8741	HB-BELL	12.26	13.67	1.09	0.97	5.02	1.37	4.1
Cluster_8326	HB-BELL	24.8	29.55	6.58	29.5	14.77	11.34	12.87
Cluster_8951	HB-BELL	10.28	76.33	8.32	9.41	15.23	23.52	5.09
Cluster_632	HB-BELL	22.59	42.39	13.57	5.62	20.4	3.36	17.58
Cluster_3856	HB-BELL	21.33	31.59	17.31	31.96	30.52	25.41	15.51
Cluster_3200	HB-BELL	3.65	6.95	21.87	9.03	9.85	10.72	10.4
Cluster_2588	HB-BELL	717.91	467.52	106.72	106.49	236.6	289.91	199.37
Cluster_8359	GRAS	5.62	3.33	0.17	0.07	1.04	0.61	2.12
Cluster_6652	GRAS	1.46	1.33	0.6	0.4	0.79	0.32	0.68
Cluster_3170	GRAS	87.59	68.32	0.99	17.77	43.51	2.69	9.85
Cluster_16108	GRAS	13.73	15.91	1.27	1.73	7.4	11.39	6.14
Cluster_39835	GRAS	2.87	4.01	1.28	1.47	12.29	2.2	0.41
Cluster_71367	GRAS	14.2	9.56	1.38	2.87	3.09	3.13	1.03
Cluster_7852	GRAS	8.45	14.51	1.46	1.97	6.07	3.14	6.36
Cluster_33734	GRAS	12.69	9.44	1.52	0.64	7.92	6.61	1.05
Cluster_33062	GRAS	10.34	6.54	2.13	0.22	0.2	0.32	1.9
Cluster_49122	GRAS	19.47	11.53	2.26	0.78	2	0.39	2.77
Cluster_37059	GRAS	4.76	15.63	2.7	2.65	15.09	1.2	18.95
Cluster_6282	GRAS	10.47	10.11	3.02	7.19	2.12	4.95	3.2
Cluster_90176	GRAS	10.98	10.18	3.23	12.8	67.87	11.59	6.24
Cluster_3890	GRAS	13.84	17.23	3.7	3.94	4.34	3.23	9.05
Cluster_24309	GRAS	5.33	12.25	3.74	4.52	5.82	1.2	5.34
Cluster_59539	GRAS	64.04	31.47	3.95	2.46	0.84	0.6	15.94
Cluster_5147	GRAS	10.58	5.49	4.45	3.08	5.05	2.49	3.6
Cluster_6718	GRAS	2.69	16.77	5.18	0.25	4.27	4.32	10.92
Cluster_77398	GRAS	23.48	25.05	8.71	12.06	97.19	16.2	19.99
Cluster_32680	GRAS	4.86	12.72	8.88	6.51	2.6	1.22	5.52
Cluster_21811	GRAS	20.96	28.44	8.88	1.57	5.96	1.98	14.27
Cluster_6934	GRAS	42.67	29.5	9.34	9.37	33.64	27.67	9.84
Cluster_23368	GRAS	10.93	15.93	10.45	7.22	4.41	9.98	8.4
Cluster_34288	GRAS	11.66	7.99	10.81	3.02	8.48	11.41	6.51
Cluster_66093	GRAS	45.25	30.22	10.86	16.6	10.75	16.36	4.97
Cluster_9718	GRAS	9.69	18.17	11.53	1.27	14.24	9.76	9.23
Cluster_29810	GRAS	16.83	17.1	11.69	25.81	58.38	0.73	2.87
Cluster_20120	GRAS	56.98	112.29	12.12	31.41	95.58	51.83	50.85
Cluster_51198	GRAS	34.54	25.33	12.7	38.22	98.05	10.68	7.29
Cluster_31029	GRAS	0.07	30.73	13.1	12.94	0.35	36.88	28.52
Cluster_4549	GRAS	4.57	7.58	14.03	0.61	6.82	0.95	2.87
Cluster_4695	GRAS	19.61	9.51	16.54	4.58	11.31	3.55	17.2
Cluster_23764	GRAS	11.89	33.09	17.33	18.84	34.06	17.3	20.32
Cluster_50653	GRAS	47.51	45.38	20.35	28.16	29.32	40.64	21.78
Cluster_4868	GRAS	141.8	108.07	20.92	55.79	40.77	47.46	22.63
Cluster_27061	GRAS	29.48	42.48	25.12	10.92	39.84	13.8	23.42
Cluster_3060	GRAS	29.76	110.83	25.37	33.02	57.43	62.76	25.85
Cluster_2848	GRAS	36.1	39.57	25.43	29.94	51.44	50.88	38.19
Cluster_4125	GRAS	56.68	67.77	37.95	22.78	51.65	17.63	88.07
Cluster_63868	GRAS	130.6	161.42	45.45	158.41	228.72	58.22	81.43
Cluster_55241	GRAS	84.06	164.47	65.08	70.61	116.05	117.7	136.21
Cluster_20687	GNAT	5.27	6.21	0.57	2.94	2.31	4.8	4.43
Cluster_27892	GNAT	1.6	1.65	1.14	2.57	1.85	1.86	0.8
Cluster_9682	GNAT	1.46	11.87	1.44	0.06	2.5	3.68	5.66
Cluster_22205	GNAT	9.57	1.32	1.57	3.06	5.94	9.79	3.28
Cluster_55611	GNAT	11.13	9.32	2.52	2.04	4.63	5.77	9.85
Cluster_23056	GNAT	1.62	9.68	3.6	1.95	2.41	2.8	3.03
Cluster_44328	GNAT	5.28	3.63	5.15	2.66	3.58	2.46	3.13
Cluster_21436	GNAT	11.75	48.67	6.76	11.71	10.89	21.18	19.46
Cluster_32196	GNAT	18.34	12.25	6.93	5.12	13.54	15.33	12.41
Cluster_20440	GNAT	23.08	6.81	7.11	5.47	22.1	16.54	12.13
Cluster_24964	GNAT	10.31	3.33	7.76	3.22	2.53	2.36	4.7
Cluster_28454	GNAT	38.71	24.59	9.8	10.07	18.07	18.05	17
Cluster_17903	GNAT	19.95	18.02	10.06	16.66	32.49	37.71	28.09
Cluster_19753	GNAT	14.2	12.02	10.42	6.52	14.67	24.26	11.12
Cluster_17521	GNAT	14.05	8.16	10.57	4.42	9.09	7.62	3.57
Cluster_7571	GNAT	28.15	15.51	12.73	11.98	29.41	17.58	9.84
Cluster_5606	GNAT	13.81	33.73	14.07	9.85	32.1	22.98	19.56
Cluster_32870	GNAT	38.89	11.51	19.06	20.74	0.2	0.76	3.96
Cluster_21040	GNAT	21.13	20.62	22.41	7.74	14.97	15.36	14.83
Cluster_14479	GNAT	36.46	30.02	28.33	18.96	17.91	23.97	30.5
Cluster_35468	GNAT	118.02	180.08	48.85	30.71	168.98	130.81	93.69
Cluster_97703	GeBP	11.06	11.59	0.6	1.32	11.56	6.25	3.42
Cluster_26663	GeBP	2.66	14.71	0.75	3.61	2.05	6.37	17.87
Cluster_35140	GeBP	20.89	17.47	1.82	4.34	8.84	7.14	5.57
Cluster_16907	GeBP	11.42	7.48	2.5	3.28	5.16	6.8	4.2
Cluster_9866	GeBP	16.96	17.18	2.76	4.49	16.95	16.8	15.2
Cluster_30924	GeBP	19.94	14.48	3.85	1.09	15.88	5.62	9.33
Cluster_14221	GeBP	14.11	23.93	6.57	7.36	20.41	12.93	16.74
Cluster_42354	GeBP	52.65	47.76	8.03	7.46	25.24	13.69	19.46
Cluster_10062	GeBP	18.95	21.88	10.12	12.28	22.61	25.07	23.45
Cluster_16006	GeBP	107.94	136.41	45.25	57.93	66.16	121.43	132.88
Cluster_13940	GeBP	71.22	110.33	52.02	29.57	78.98	71.41	95.48
Cluster_18682	GeBP	134.14	73.84	54.21	12.99	86.4	83.65	32.45
Cluster_23899	GeBP	31.68	66.55	132.1	57.1	43.22	50.79	70.11
Cluster_10620	GARP-G2-like	1.97	0.24	0.42	0.35	0.33	0.08	2.22
Cluster_15134	GARP-G2-like	15.67	6.84	1	0.04	0.27	0.26	0.48
Cluster_51570	GARP-G2-like	14.41	4.23	1.05	2.12	5.05	6.57	2.37
Cluster_16837	GARP-G2-like	4.1	10.6	1.05	4.96	5.09	5.63	2.16
Cluster_14031	GARP-G2-like	1.86	1.5	1.13	1.12	1.43	0.64	0.33
Cluster_99185	GARP-G2-like	11.88	9.84	1.22	3.73	6.29	4.48	3.81
Cluster_4810	GARP-G2-like	23.82	5.68	1.87	4.17	8.43	10.53	4.14
Cluster_532	GARP-G2-like	1.63	4.74	2.34	2.65	3.11	1.29	1.07
Cluster_11474	GARP-G2-like	10.98	16.69	2.72	0.13	1.16	0.7	8.23
Cluster_45695	GARP-G2-like	39.02	49.78	2.77	15.05	15.49	34.81	17.33
Cluster_10036	GARP-G2-like	11.81	14.29	2.89	6.56	13.52	10.57	8.75
Cluster_15123	GARP-G2-like	12.58	16.4	4.22	1.15	4.23	0.66	5.83
Cluster_10037	GARP-G2-like	12.86	24.84	4.94	4	2.39	14.8	9.62
Cluster_16707	GARP-G2-like	14.93	11.03	5.4	3.92	8.38	4.08	4.67
Cluster_5514	GARP-G2-like	3.57	24.02	5.48	4.24	3.15	1.68	5.92
Cluster_19769	GARP-G2-like	14.77	7.19	5.65	3.69	14.15	11.23	12.6
Cluster_11361	GARP-G2-like	30.05	22.65	6.12	4.89	22.78	11.08	14.44
Cluster_16341	GARP-G2-like	25.81	66.13	7.22	4.3	12.83	3.25	19.68
Cluster_12810	GARP-G2-like	8.84	5.99	7.38	4.13	7.7	12.24	21.79
Cluster_104835	GARP-G2-like	40.34	8.61	7.88	5.94	21.35	4.59	8.56
Cluster_20549	GARP-G2-like	10.13	5.85	7.92	3.03	2.57	2.23	0.73
Cluster_14395	GARP-G2-like	4.45	12.04	8.05	17.48	89.85	24.9	15.47
Cluster_13850	GARP-G2-like	24.82	19.14	8.59	3.54	16.23	2.45	17.86
Cluster_50388	GARP-G2-like	21.78	14.35	9.97	9.62	15.66	25	16.53
Cluster_1710	GARP-G2-like	8.55	15.21	11.77	10.71	18.66	13.93	16.42
Cluster_4648	GARP-G2-like	53.78	27.07	11.91	18.2	17.8	21.95	16.17
Cluster_38193	GARP-G2-like	52.31	31.83	14.02	16.06	66.39	50	100.06
Cluster_25807	GARP-G2-like	54.2	46.95	14.28	9.55	20.44	9.36	8.94
Cluster_16209	GARP-G2-like	84.59	29.29	14.67	6.79	13.12	6.75	10.26
Cluster_1435	GARP-G2-like	36.53	22.37	15.27	6.58	14.94	9.39	12.51
Cluster_7825	GARP-G2-like	12.66	31.85	15.84	14.91	17.56	19.01	16.33
Cluster_21693	GARP-G2-like	6.33	24.97	16.31	0.15	1.69	0.71	0.75
Cluster_21246	GARP-G2-like	10.57	12.55	19.41	4.61	17.35	9.12	15.45
Cluster_21495	GARP-G2-like	71.03	18.89	20.02	28.44	10.46	15.27	16.36
Cluster_21903	GARP-G2-like	1.62	0.27	40.61	1.12	2.22	1.03	1.97
Cluster_23166	GARP-G2-like	30.19	43.66	64.48	11.47	13.63	25.73	39.52
Cluster_9954	GARP-G2-like	64.34	78.06	167.95	42.65	10.12	6.65	137.84
Cluster_6821	GARP-ARR-B	6.13	9.72	3.24	8.59	31.76	5.03	30.23
Cluster_310	GARP-ARR-B	7.54	15.15	5.18	4.85	10.59	18.75	7.21
Cluster_14185	GARP-ARR-B	28.12	7.27	5.25	2.93	3.17	0.6	4.83
Cluster_27847	GARP-ARR-B	54.63	13.44	11.9	10.51	20.6	18.69	59.4
Cluster_3514	FAR1	5.16	4.08	1.74	1.39	2.87	1.48	1.31
Cluster_3107	FAR1	11.67	6.85	2.62	3.53	6.03	5.84	4.6
Cluster_2139	FAR1	5.01	10.21	3.46	2.21	4.07	4.65	2.74
Cluster_23108	FAR1	12.5	11.26	5.76	3.92	8.83	6.45	4.94
Cluster_2089	FAR1	14.32	9.7	6.83	3.2	9.69	5.17	4.03
Cluster_329	FAR1	21.23	23.22	8.56	5.48	12.95	13.92	8.52
Cluster_1387	FAR1	26.19	18.36	17.14	11.64	17.11	13.43	8.05
Cluster_162	FAR1	28.91	31.6	23.9	16.14	22.61	21.2	22.24
Cluster_60769	EIL	1.46	13.95	0.27	1	2.5	6.7	2.8
Cluster_60769	EIL	1.46	13.95	0.27	1	2.5	6.7	2.8
Cluster_3994	EIL	14.83	15.02	1.34	7.66	10.97	4.13	6.03
Cluster_43552	EIL	5.47	4.56	1.43	0.57	6.5	3.9	4.08
Cluster_42026	EIL	17.01	20.16	1.63	6.96	11.53	4.32	2.67
Cluster_47668	EIL	9.28	8.32	6.75	5.63	13.17	14.8	14.75
Cluster_40582	EIL	26.03	14.82	11.89	3	18.59	16.74	9.89
Cluster_2376	EIL	18.57	17.41	12.12	7.64	23.33	15.86	6.26
Cluster_2662	EIL	17.88	18.81	12.14	4.05	6.76	6.94	8.97
Cluster_9430	EIL	48.34	36.27	13.5	10.57	13.63	36.45	14.07
Cluster_13106	E2F-DP	4.04	8.6	3.6	3.39	10.97	4.82	4.2
Cluster_15030	E2F-DP	10.62	20.88	4.3	7.72	8.8	11.48	8.82
Cluster_8826	E2F-DP	10.16	7.01	5.76	1.83	4.45	6.1	1.14
Cluster_17353	E2F-DP	15.99	9.3	7.88	4.85	7.24	10.03	5.37
Cluster_3144	DDT	3.22	6.49	4.54	3.79	13.38	12.13	9.94
Cluster_14807	DDT	3.48	6.87	6.83	6.34	7.24	11.15	13.94
Cluster_584	DDT	12.04	12.37	7.99	14.2	12.5	10.21	10.55
Cluster_2636	DDT	28.52	46.75	27.97	15.78	31.34	27.66	30.62
Cluster_528	DDT	30.05	37.75	68.19	34.02	78.12	42.01	65.12
Cluster_2254	DDT	22.44	26.49	89.61	33.14	38.68	40.64	40.88
Cluster_9015	DBP	16.08	5.33	5.48	2.89	17.49	14.07	3.4
Cluster_17823	DBB	5.25	30.58	1.17	1.26	3.36	2.46	0.52
Cluster_33423	DBB	1.75	5.89	2.48	1.62	4.99	10.38	1.62
Cluster_17141	DBB	10.01	32.38	8.96	2.99	16.69	6.38	3.64
Cluster_26261	DBB	12.71	23.36	106.74	18.39	70.07	36.39	124.92
Cluster_19469	CSD	0.09	7.37	1.08	7.06	6.89	2.6	16.57
Cluster_30606	CSD	6.34	12.44	1.17	3.12	4.98	7.39	4.68
Cluster_48507	CSD	37.41	13.45	6.35	4.03	2.13	20.09	13.04
Cluster_18914	CSD	17.84	8.46	7.86	9.84	6.54	9.77	6.01
Cluster_18598	CSD	94.1	26.16	20.36	15.68	15.42	27.88	20.96
Cluster_19391	CSD	55.54	21.95	24.29	13.79	27.69	32.46	39.52
Cluster_247	CPP	9.96	7.22	1.64	8.03	10.73	0.22	5.81
Cluster_243	CPP	8.64	9.62	2.4	0.01	0.23	13.65	4.96
Cluster_3651	CPP	54.21	96.72	14.53	24.69	51.19	18.63	56.92
Cluster_362	CPP	56.37	93.39	18.04	29.34	39.94	63.35	48.57
Cluster_55034	Coactivator p15	47.47	11.82	7.47	20.6	19.35	12.08	10.99
Cluster_45293	Coactivator p15	48.76	18.63	45.9	10.37	42.23	24.41	11.11
Cluster_1958	CAMTA	95.34	64.83	17.79	67.06	56.95	76.95	43.16
Cluster_1684	CAMTA	56.73	57.66	27.54	36.75	49.65	44.52	29.11
Cluster_665	CAMTA	72.45	113.3	38.69	37.65	44.8	60.58	48.18
Cluster_12016	C3H	0.68	0.62	0.2	0.17	0.65	0.86	1.4
Cluster_53077	C3H	9.37	9.52	0.23	0.32	4.24	2.64	3.25
Cluster_19433	C3H	0.11	0.09	0.27	14.21	23.9	50.29	4.24
Cluster_16168	C3H	0.61	10.6	0.3	0.73	4.16	0.09	3.06
Cluster_47290	C3H	1.3	6.29	1.13	1.49	13.47	2.25	4.78
Cluster_32827	C3H	3.52	6.42	1.59	2.98	11.59	5.92	9.18
Cluster_71734	C3H	13.82	9.07	1.73	1.81	9.02	6.38	6.76
Cluster_25572	C3H	6.59	19.89	2.5	1.65	5.08	3.81	11.16
Cluster_21757	C3H	5.71	4.77	2.51	2.25	8.69	5.64	10.27
Cluster_23779	C3H	10.89	7.48	2.51	4.39	5.57	14.77	4.18
Cluster_1990	C3H	6.58	8.27	2.73	2.59	6.62	5.32	3.63
Cluster_50168	C3H	9.91	8.01	2.92	0.31	3.46	6.8	0.86
Cluster_11317	C3H	22.54	25.74	2.97	3.1	31.71	17.61	12.58
Cluster_35	C3H	21.46	9.58	3.22	2.61	7.35	4.12	4.83
Cluster_11440	C3H	8.12	10.69	3.24	6.82	17.81	13.66	4.09
Cluster_13283	C3H	9.46	15.63	5.13	7.43	10.9	6.03	16.1
Cluster_68134	C3H	14.54	24.55	5.41	0.44	32.04	0.64	3.81
Cluster_3474	C3H	72.73	31.14	5.46	20.17	30.53	14.08	16.12
Cluster_5250	C3H	7.73	9.08	5.69	2.81	12	10.09	5.17
Cluster_3273	C3H	19.22	16.39	5.72	6.08	8.19	10.32	9.21
Cluster_31749	C3H	23.28	33.43	5.88	5.87	17.82	24.81	27.83
Cluster_12009	C3H	10.7	8.05	6.1	5.02	11.74	12.15	5.76
Cluster_32557	C3H	8.56	6.58	6.24	2.04	23.84	8.52	6.79
Cluster_106792	C3H	4.28	2.39	6.35	0.27	1.96	1.01	1.12
Cluster_5778	C3H	10.69	7.86	6.53	12.54	4.17	6.68	3.21
Cluster_31521	C3H	6.79	13.98	6.97	29.96	22.79	30.87	7.27
Cluster_5568	C3H	15.48	10.31	7.12	7.83	6.9	9.05	4.06
Cluster_3109	C3H	19.31	17.09	7.46	10.99	33.75	24.12	13.66
Cluster_7835	C3H	8.75	15.4	7.59	4	9.04	8.33	6.53
Cluster_16741	C3H	7.75	7.96	8.23	8.55	11.05	14	7.08
Cluster_7425	C3H	20.93	20.08	10.77	12.36	12.68	11.39	8.65
Cluster_19328	C3H	35.93	18.38	10.85	6.44	9	16.34	11.92
Cluster_14544	C3H	5.68	18.85	12.83	5.36	11.72	8.54	5.62
Cluster_49852	C3H	35.4	35.68	13.64	10.74	17.33	22.7	21.58
Cluster_118084	C3H	70.4	109.64	13.72	3.76	46.13	28.26	23.31
Cluster_9828	C3H	25.14	16.57	15.72	8.86	14.87	16.84	9.17
Cluster_10740	C3H	23.52	47.1	16.23	26.43	32.18	34.97	80.43
Cluster_21648	C3H	29.27	36.06	18.5	7.48	22.88	19.8	13.29
Cluster_15787	C3H	41.82	36.33	18.55	25.22	31.01	34.98	31.79
Cluster_4816	C3H	57.23	96.14	25.93	66.75	78.82	96.16	84.39
Cluster_87354	C3H	39.34	50.78	26.28	7.94	14.15	11.97	14.37
Cluster_6810	C3H	67.62	84.01	26.5	105.07	228.34	176.21	50.93
Cluster_18806	C3H	58.01	46.64	27.67	41.08	43.68	46.7	58.36
Cluster_18428	C3H	97.42	85.83	32.44	23.67	36.43	41.77	25.68
Cluster_23784	C3H	149.88	126.12	32.69	36.44	53.1	58.2	104.08
Cluster_36852	C3H	16.89	14.6	32.94	13.82	19.74	14.17	27.13
Cluster_7391	C3H	31.78	23.92	38.44	16.91	51.39	31.92	46.33
Cluster_35685	C3H	41.38	54.4	39.85	49.98	43.92	53.29	56.6
Cluster_53970	C3H	12.83	15.74	40.99	6.8	2.14	2.97	6.45
Cluster_2361	C3H	132.29	138.63	45.95	60.22	59.34	57.16	26.88
Cluster_20239	C3H	0.58	1.51	65.41	5.38	1.23	0.35	3.38
Cluster_9443	C3H	176.67	69.87	70.39	49.91	84.94	66.9	45.57
Cluster_11693	C3H	108.2	136.6	112.53	71.58	136.51	158.07	116.79
Cluster_3556	C3H	34.47	15.48	158.1	26.45	95.49	34.38	72.46
Cluster_6719	C3H	869.55	1051.44	201.94	476.71	1071.13	632.77	488.75
Cluster_13208	C3H	629.36	711.25	328	455.06	592.9	607.79	611.77
Cluster_27098	C2H2	1.34	13.37	0.35	1.84	0.39	0.15	0.65
Cluster_42310	C2H2	10.35	6.39	0.4	0.83	3.43	0.95	1.51
Cluster_18880	C2H2	1.42	1.57	0.77	0.42	0.3	0.35	1.16
Cluster_16102	C2H2	51.98	0.88	0.8	0.14	0.6	0.5	0.43
Cluster_26278	C2H2	6.2	5.03	1.01	0.31	1.09	2.07	3.61
Cluster_13361	C2H2	0.94	4.36	1.52	0.57	2.28	3.4	3.59
Cluster_21670	C2H2	1.99	0.24	1.57	0.15	0.2	0.07	5.34
Cluster_25417	C2H2	6.92	2.82	1.84	0.75	2.36	1.63	2.63
Cluster_27067	C2H2	10.77	12.48	2.21	8.36	7.35	17.75	4.09
Cluster_18499	C2H2	46.75	99.24	2.31	27.63	31.82	33.87	11.03
Cluster_85269	C2H2	29.14	9.16	2.34	4.14	9.98	7.27	3.04
Cluster_12684	C2H2	4.51	5.73	2.35	2.64	3.33	3.09	12.38
Cluster_42351	C2H2	15.38	23.86	2.8	0.51	4.26	2.43	3.86
Cluster_87070	C2H2	15.7	16.17	2.81	1.97	8.46	7.6	6.22
Cluster_26598	C2H2	15.87	5.68	3.47	0.83	2.36	2.83	1.42
Cluster_60494	C2H2	9.06	66.06	3.69	18.11	10.09	15.35	16.15
Cluster_15600	C2H2	5.04	6.6	4.7	7.55	8.39	8.7	10.77
Cluster_14749	C2H2	9.97	24.3	4.99	2.5	4.06	3.34	9.45
Cluster_10966	C2H2	20.41	10.51	5.47	2.12	6.1	2.75	4.12
Cluster_4284	C2H2	15.5	14.45	5.48	15.86	4.47	11.14	10.55
Cluster_56154	C2H2	38.24	139.2	5.99	20.69	32	10.74	35.96
Cluster_25620	C2H2	27.1	11.71	6.31	5.24	13.8	19.98	7.86
Cluster_14139	C2H2	33.99	15.15	7.07	2.62	4.68	7.31	10.27
Cluster_10138	C2H2	18.82	16.46	7.23	27.73	13.88	30.21	8.9
Cluster_10119	C2H2	9.17	22.22	8.2	5.31	15.91	3.72	8.45
Cluster_660	C2H2	13.54	17.14	8.47	0.59	4.28	4.49	5.14
Cluster_14753	C2H2	10.19	8.18	9.39	10.25	15.61	15.43	10.93
Cluster_6693	C2H2	12.67	17.62	11.35	3.03	10.15	8.77	14.7
Cluster_11640	C2H2	18.06	22.57	11.92	6.85	13.44	10.87	14.7
Cluster_8533	C2H2	8.24	36.88	12.73	9.66	83	7.71	18.04
Cluster_11228	C2H2	20.04	26.8	14.12	14.96	25.17	20.93	23.88
Cluster_20204	C2H2	17.97	10.85	14.52	10.17	12.52	13.08	9.82
Cluster_13318	C2H2	13.7	34.3	15.42	17.22	11.54	24.26	18.76
Cluster_10450	C2H2	42.63	20.48	16.49	12.24	15.5	11.94	12.05
Cluster_5523	C2H2	17.64	35.45	17.1	13.45	27.12	15.45	20.52
Cluster_47394	C2H2	33.74	21.72	18.05	14.83	28.91	38.23	17.01
Cluster_33769	C2H2	93.91	87.65	20.52	13.34	10.01	45.55	12.92
Cluster_8700	C2H2	48.91	49.14	25.46	22.07	17.52	29.32	24.47
Cluster_24063	C2H2	91.95	112.65	29.17	15.4	8.95	47.03	26.24
Cluster_38733	C2H2	157.06	40.11	32.77	42.68	22.33	30.8	7.41
Cluster_8491	C2H2	125.31	101.22	42.69	94.14	94.29	184.31	83.91
Cluster_18752	C2H2	21.95	30.68	43.78	31.91	35.52	48.52	30.5
Cluster_4163	C2H2	32.58	22.54	52.45	6.74	16.81	17.2	5.46
Cluster_4163	C2H2	32.58	22.54	52.45	6.74	16.81	17.2	5.46
Cluster_6196	C2H2	98.8	35.41	59.07	39.31	51.13	51.67	20.83
Cluster_53245	C2H2	1.9	3.57	76.51	5.49	4.01	7.39	6.94
Cluster_15598	C2H2	430.82	477.94	105.75	127.44	296.89	117.02	180.86
Cluster_20651	C2C2-YABBY	0.57	0.11	0.08	0.02	0.04	0.01	0.18
Cluster_47806	C2C2-LSD	12.19	3.39	2.13	3.47	4.9	9.64	5.53
Cluster_24654	C2C2-LSD	5.55	9.55	3.24	5.55	1.87	4.56	4.94
Cluster_96075	C2C2-LSD	28.68	30.96	6.09	4.97	33.83	12.81	10.06
Cluster_41422	C2C2-LSD	24.81	61.24	16.03	9.5	60.21	5.93	16.87
Cluster_20137	C2C2-LSD	41.34	17.84	20.12	8.41	23.33	20.34	10.52
Cluster_23692	C2C2-GATA	5.92	3.93	0.39	0.63	15.04	1.29	2.52
Cluster_16216	C2C2-GATA	10.91	11.67	0.47	0.3	1.77	0.67	7.48
Cluster_11414	C2C2-GATA	0.38	7.26	1.44	2.33	1.39	2.07	2.11
Cluster_26871	C2C2-GATA	10.96	5.76	1.49	0.94	1.65	6.83	2.64
Cluster_26988	C2C2-GATA	4.91	3.74	1.78	0.34	0.26	2.29	4.36
Cluster_104894	C2C2-GATA	24.2	3.6	2.14	5.18	1.02	0.95	5.37
Cluster_39392	C2C2-GATA	18.84	33.04	3.6	1.26	4.92	1.03	4.19
Cluster_11963	C2C2-GATA	10.83	23.03	3.77	3.19	5.35	5.23	5.79
Cluster_33982	C2C2-GATA	10.86	14.47	3.98	4.84	3.7	7.72	5.48
Cluster_14360	C2C2-GATA	13.76	13.08	4.16	9.69	12.99	12.23	9.36
Cluster_30633	C2C2-GATA	25.32	8.78	8.56	4.68	14.81	5.11	9.5
Cluster_7528	C2C2-GATA	14.05	17.99	10.22	8.37	10.73	10.55	12.31
Cluster_28988	C2C2-GATA	8.3	3.38	14.23	1.97	4.08	3.33	6.17
Cluster_17293	C2C2-GATA	16.48	14.61	17.16	10.6	22.46	9.03	3.6
Cluster_24197	C2C2-GATA	55.08	59.52	17.54	27.09	35.89	33.05	50.66
Cluster_16932	C2C2-GATA	51.72	39.74	18.34	14.12	22.08	23.35	36.88
Cluster_6401	C2C2-GATA	58.34	84.9	20.67	22.16	44.05	15.72	16.12
Cluster_19024	C2C2-GATA	252.23	99.83	46.68	30.49	27.82	48.48	59.76
Cluster_11372	C2C2-GATA	71.62	62.07	49.04	33.34	81.99	89.1	45.38
Cluster_6500	C2C2-Dof	8.49	10.25	0.34	0.2	0.71	0.48	0.83
Cluster_6845	C2C2-Dof	1.72	3.58	0.51	2.69	5.34	3.34	2.59
Cluster_90265	C2C2-Dof	23.57	9.58	1.09	2.6	18.32	1.75	11.39
Cluster_28558	C2C2-Dof	21.12	6.81	1.84	6.24	15.25	2.34	4.78
Cluster_32513	C2C2-Dof	10.82	10.52	1.91	0.47	5.04	16.62	4.48
Cluster_18950	C2C2-Dof	7.1	4.09	1.93	0.18	1.53	0.9	0.59
Cluster_53898	C2C2-Dof	2.94	9.45	1.98	2.87	17.86	14.52	10.44
Cluster_11993	C2C2-Dof	15.67	24.76	2.17	1.95	3.77	23.72	3.14
Cluster_60254	C2C2-Dof	1.62	6.74	2.6	0.27	10.53	10.3	3.1
Cluster_23883	C2C2-Dof	12.34	1.22	5.01	0.13	1.04	0.13	0.89
Cluster_15461	C2C2-Dof	38.21	24.42	6.21	40.85	46.81	11.03	33.91
Cluster_35100	C2C2-Dof	59.87	21.16	6.22	4.1	10.81	68.04	34.64
Cluster_106809	C2C2-Dof	19.15	37.82	8.93	1.55	70.44	10.55	21.21
Cluster_15188	C2C2-Dof	3.63	9.12	9.86	4.39	7.77	28.93	11.57
Cluster_34489	C2C2-Dof	55.87	27.45	11.55	5.4	10.88	10.66	13.7
Cluster_14146	C2C2-Dof	47.68	56.61	12.94	11.81	22.36	24.08	3.29
Cluster_14510	C2C2-Dof	39.75	43.96	13.05	16.03	29.01	26.15	24.09
Cluster_66565	C2C2-Dof	3.83	10.79	15.56	3.92	8.94	7.23	8.23
Cluster_8486	C2C2-Dof	25.34	23.13	16.35	7.66	8.65	19.43	6.41
Cluster_3634	C2C2-Dof	12.86	55.5	20.56	30.3	38.05	28.49	58.89
Cluster_7561	C2C2-Dof	54.32	30.07	21.25	13.24	23.09	29.09	11.47
Cluster_13365	C2C2-Dof	78.87	40.66	21.73	19.72	34.45	11.07	7.86
Cluster_11853	C2C2-Dof	28.6	23.65	27.93	25.3	116.93	89.1	30.48
Cluster_12228	C2C2-Dof	23.47	14.18	39.62	3.99	2.33	19.94	15.54
Cluster_10013	C2C2-Dof	24.89	75.56	91.82	117.25	165.04	325.81	114.81
Cluster_3750	C2C2-CO-like	4.54	4.22	0.04	2.39	5.56	9.4	0.69
Cluster_19748	C2C2-CO-like	1	0.07	0.27	0.05	0.35	0.07	0.2
Cluster_16740	C2C2-CO-like	1.61	0.37	0.36	0.23	0.31	0.26	0.53
Cluster_16604	C2C2-CO-like	1.18	0.53	0.41	0.27	0.64	1.27	0.71
Cluster_16637	C2C2-CO-like	0.12	0.14	0.82	0.09	0.17	0.06	0.17
Cluster_729	C2C2-CO-like	3.51	5.43	2.78	10.71	1.5	4.65	2.51
Cluster_12241	C2C2-CO-like	135.22	53.08	3.46	42.39	26.53	47.61	29.29
Cluster_14540	C2C2-CO-like	24.05	9.14	4.21	9.09	13.44	17.44	13.73
Cluster_15692	C2C2-CO-like	8.96	20.1	5.99	8.66	29.57	13.1	4.22
Cluster_12138	C2C2-CO-like	21.26	28.7	6.85	7.36	16.52	14.98	9.27
Cluster_13724	C2C2-CO-like	18.09	28.99	20.25	31.63	67.7	17.37	32.14
Cluster_13220	C2C2-CO-like	28.11	74.03	50.19	15.27	97.64	181.89	65.78
Cluster_12225	C2C2-CO-like	25.67	165.17	106.54	40.83	51.72	32.88	209.24
Cluster_16264	bZIP	2.89	1.98	0.41	3.07	16.5	20.84	1.74
Cluster_13033	bZIP	10.74	1.41	0.77	0.14	0.87	7.77	0.77
Cluster_6473	bZIP	4.71	1.67	0.93	0.99	0.7	1.32	0.5
Cluster_11586	bZIP	4.26	6.18	1.3	17.93	26.98	44.96	3.8
Cluster_67093	bZIP	3.13	16.62	1.77	3.88	23.02	5.82	1.39
Cluster_18718	bZIP	7.17	6.14	3.45	1	16.24	20.21	21.26
Cluster_12752	bZIP	11.7	1.38	3.53	2.1	0.87	3.85	0.95
Cluster_17476	bZIP	5.13	13.47	3.57	2.34	5.33	5.72	5.54
Cluster_11785	bZIP	9.09	1.7	3.73	33.76	49.11	49.61	52.73
Cluster_16531	bZIP	28.4	19.9	3.95	4.99	9.46	10.97	9.2
Cluster_47684	bZIP	5.03	13.36	4.2	2.95	13.64	6.12	3.35
Cluster_31412	bZIP	2.73	1.96	4.95	0.94	0.99	10.1	4.26
Cluster_33966	bZIP	7.24	11.4	5.07	5.96	12.54	4.97	4.45
Cluster_17239	bZIP	21.59	62.36	5.44	25.73	19.72	26.42	18.14
Cluster_5595	bZIP	12.5	14.92	5.49	3.28	9.66	6.2	7.89
Cluster_4378	bZIP	4.13	14.11	5.7	3.01	6.15	10.36	5.33
Cluster_47007	bZIP	5.38	23.49	6.03	4.03	3.99	4.98	9.04
Cluster_71030	bZIP	37.41	33.64	6.13	18.05	33.67	26.59	8.68
Cluster_2482	bZIP	16.7	14.55	6.31	3.13	4.82	7.55	3.96
Cluster_24657	bZIP	30.56	16.78	6.45	2.25	5.39	6.42	3.87
Cluster_30680	bZIP	25.84	18.11	6.46	5.44	12.93	28.49	14.16
Cluster_68357	bZIP	3.18	12.62	6.68	11.18	9.56	9.93	12.73
Cluster_7880	bZIP	12.88	16.67	7.21	8.62	10.12	12.25	7.93
Cluster_15604	bZIP	21.8	33.84	7.92	50.76	52.45	44.32	27.17
Cluster_11144	bZIP	28.98	15.75	8.34	4.81	2.91	3.17	4.26
Cluster_39133	bZIP	48.46	26.94	8.59	11.98	69.06	15.61	24.36
Cluster_15190	bZIP	36.95	41.13	8.65	5.91	20.39	19.13	15.79
Cluster_17103	bZIP	3.84	2.78	9.07	12.79	1.25	3.46	3.93
Cluster_4128	bZIP	12.24	13.59	9.24	1.98	19.04	12.28	10.11
Cluster_4998	bZIP	22.61	24.77	9.36	8.55	36.86	11.38	7.42
Cluster_5335	bZIP	36.88	41.77	10.23	98.98	67.75	82.12	26.07
Cluster_28234	bZIP	23.66	26.67	13.29	0.09	1.62	0.21	9.71
Cluster_1494	bZIP	50.71	48.13	13.59	18.58	36.12	22.76	23.94
Cluster_111129	bZIP	41.22	19.17	13.62	5.6	21.43	10.76	12.77
Cluster_15492	bZIP	17.84	51.51	13.63	51.09	59.36	66.95	25.11
Cluster_11413	bZIP	25.46	48.84	13.81	14.12	60.52	17.89	35.87
Cluster_2522	bZIP	7.99	9.8	14.51	21.81	19.15	16.21	6.95
Cluster_45821	bZIP	27.67	24.61	14.73	17.55	25.12	24.5	10.42
Cluster_42122	bZIP	10.67	13.79	15.79	4.55	15.3	7.56	8.38
Cluster_7285	bZIP	45.38	28.87	15.85	39.93	39.17	48.47	24.12
Cluster_6969	bZIP	23.81	49.49	16.35	23.38	51.36	46.32	28.36
Cluster_14425	bZIP	26.08	21.08	18.42	31.2	48.3	21.99	13.23
Cluster_15673	bZIP	21.72	28.2	19.49	23.02	54.08	27.35	22.41
Cluster_10188	bZIP	24.38	94.91	20.05	35.17	40.07	33.77	52.69
Cluster_18660	bZIP	12.27	29.21	21.21	16.8	45.86	12.79	25.35
Cluster_12844	bZIP	26.81	23.12	23.9	14.79	26.66	52.1	21.11
Cluster_21107	bZIP	122.87	70.11	24.04	64.8	88.06	83.84	147.74
Cluster_12146	bZIP	36.93	32.36	25.28	21.51	29.39	22.66	17
Cluster_1081	bZIP	39.43	37.91	26.64	54.01	40.95	44.81	35.01
Cluster_22803	bZIP	59.16	45.27	26.83	70.39	150.15	105.27	88.93
Cluster_10705	bZIP	48.49	117.89	32.01	83.31	115.19	109.64	108.45
Cluster_7886	bZIP	27.9	24.42	38.12	18.4	39.06	23.51	20.67
Cluster_44527	bZIP	8.45	9.03	41	10.54	7.66	63.89	12.86
Cluster_5964	bZIP	55.25	77	43.36	59.12	198.91	116.31	61.63
Cluster_11244	bZIP	46.89	144.48	54.96	233.53	133.7	161.38	60.95
Cluster_254	bZIP	24.35	30.33	56.64	9.35	24.07	39.88	31.19
Cluster_27027	bZIP	177.12	117.72	84.46	47.02	79.39	382.25	53.11
Cluster_26775	bZIP	221.53	219.86	113.08	440.59	251.39	489.86	122.3
Cluster_176	BSD	13.99	11.52	13.07	7.99	11.4	11.61	10.85
Cluster_5780	bHLH	17.35	9.4	0.1	1.45	2.15	1.72	1.52
Cluster_12966	bHLH	11.75	2.36	0.14	0.43	0.65	1.46	0.31
Cluster_48015	bHLH	78.59	37.08	0.18	22.06	22.63	19.97	32.84
Cluster_10910	bHLH	1.7	1.37	0.22	1.34	3.11	3.17	6.04
Cluster_15612	bHLH	0.03	0.41	0.36	0.02	0.37	0.45	0.61
Cluster_5979	bHLH	0.34	1.02	0.46	1.09	0.36	0.91	0.39
Cluster_11386	bHLH	3.49	6.7	0.55	0.07	0.25	0.11	0.43
Cluster_13805	bHLH	0.85	3.32	0.74	0.13	0.08	0.87	0.97
Cluster_27221	bHLH	89.11	149.85	1.42	14.27	31.05	13.05	13.06
Cluster_3547	bHLH	7.35	10.89	1.78	2.37	3.97	5.43	2.18
Cluster_8681	bHLH	7.81	3.35	2.14	1.03	6.81	1.2	2.05
Cluster_32426	bHLH	36.91	42.42	2.32	5.63	33.71	0.82	2.97
Cluster_56478	bHLH	35.39	30.95	2.61	0.14	6.3	0.93	5.15
Cluster_16285	bHLH	11.32	16.61	2.82	2.78	5.15	2.84	8.49
Cluster_9841	bHLH	13.46	13.05	3.1	9.96	3.6	2.98	4.78
Cluster_5388	bHLH	29.81	55.62	3.55	6.26	15.15	8.65	26.88
Cluster_9926	bHLH	131.73	8.11	3.63	4.55	17.65	12.8	3.45
Cluster_1403	bHLH	7.9	19.09	4.32	6.33	11.95	13.64	6.68
Cluster_5129	bHLH	60.35	75.53	4.34	10.07	8.94	6.39	28.06
Cluster_15708	bHLH	35.83	8.24	4.54	3.01	3.61	4.52	8.35
Cluster_7506	bHLH	8.42	3.43	4.72	1.12	0.32	1.68	2.41
Cluster_27274	bHLH	29.64	35.35	4.74	5.97	29.03	9.83	10.13
Cluster_10414	bHLH	17.34	5.69	5.07	0.81	15.7	2.92	5.44
Cluster_12148	bHLH	1.24	7.1	5.58	13.39	11.06	9.07	15.77
Cluster_14858	bHLH	16.53	15.95	5.89	8.56	9.99	6.73	7.67
Cluster_1398	bHLH	33.01	42.18	6.33	15.83	19.62	19.25	22.59
Cluster_7429	bHLH	0.05	2.08	7.91	3.72	51.82	65.85	32.99
Cluster_19577	bHLH	26.54	16.3	8	0.77	4.27	4.29	7.16
Cluster_10352	bHLH	16.22	18.7	8.24	5.55	12.55	7.52	4.8
Cluster_16743	bHLH	12.02	33.32	8.26	1.84	3.41	2.96	10.79
Cluster_13506	bHLH	39.4	17.23	8.27	5.98	2.05	7.38	6.95
Cluster_31356	bHLH	10.46	12.59	9.61	5.58	14.08	18.72	8.99
Cluster_2723	bHLH	25.68	21.56	9.65	8.28	17.98	14.48	15.24
Cluster_7544	bHLH	6.47	18.7	9.89	0.12	6.61	0.69	5.72
Cluster_16130	bHLH	75.97	9.22	10.64	7.45	11.43	26.48	8.08
Cluster_10502	bHLH	15.06	3.2	11.23	2.41	12.41	4.57	2.77
Cluster_4411	bHLH	15.69	21.68	11.58	5.36	9.02	13.83	34.12
Cluster_21740	bHLH	26.71	43.03	12.16	34.22	36.6	39.5	41.68
Cluster_8798	bHLH	76.44	47.24	13.3	14.28	62.56	25.6	19.9
Cluster_12215	bHLH	13.04	15.12	16.82	22.11	30.12	53.59	22.67
Cluster_18653	bHLH	34.9	14.13	17.95	8.62	19.99	36.04	24.12
Cluster_11429	bHLH	29.51	10.26	18.66	3.48	16.1	1.5	6.48
Cluster_2344	bHLH	44.37	47.53	19.13	12.31	31.5	28.02	18.78
Cluster_7049	bHLH	61.76	42.15	19.96	16.97	48.88	20.9	16.06
Cluster_41916	bHLH	28.7	24.83	20.58	14.44	28.89	17.65	28.68
Cluster_17168	bHLH	1.32	0.5	21.4	0.19	24.85	9.54	0.13
Cluster_12077	bHLH	63.99	142.87	21.47	21.82	51.39	117.12	23.6
Cluster_22089	bHLH	35.97	24.21	23.42	15.11	35.04	30.93	38.29
Cluster_20155	bHLH	55.37	65.35	26.5	33.08	39.67	23.75	47.32
Cluster_3189	bHLH	33.56	27.15	31.79	15.61	13.75	11.69	14.25
Cluster_5049	bHLH	208.61	385.92	32.75	43.97	61.74	121.92	51.93
Cluster_17315	bHLH	87.87	79.63	36.46	42.63	55.03	38.47	29.19
Cluster_5203	bHLH	88.72	57.81	43.98	36.19	14.81	90.87	50.07
Cluster_5798	bHLH	180.52	203.46	54.79	90.52	95.64	91.67	109.95
Cluster_8634	bHLH	90.6	52.88	76.66	22.26	35.12	16.73	27.57
Cluster_30918	BES1	6.89	7.91	0.53	1.92	3.67	4.75	3.1
Cluster_17595	BES1	23.09	4.73	1.22	5.15	5.92	1.67	3.98
Cluster_1607	BES1	7.74	9.88	1.39	1.52	3.99	2.32	3.93
Cluster_70803	BES1	9.39	1.98	1.7	1.18	9.12	4.54	1.52
Cluster_31242	BES1	7.22	15.49	2.51	0.76	3.24	2.09	5.24
Cluster_21726	BES1	4.75	2.65	2.89	2.25	3.16	2.35	3.47
Cluster_14014	BES1	21.52	19.68	7.3	20.57	20.83	24.87	33.71
Cluster_16343	BES1	16.77	8.51	7.68	18.4	13.58	14.41	9.39
Cluster_57363	BES1	11.22	9.18	10.72	7.71	6.53	6.25	19.03
Cluster_27728	BES1	120.8	126.54	65.29	21.89	87.42	49.68	58.85
Cluster_42878	BBR-BPC	5.66	7.34	1.35	1.73	3.27	4.65	5.41
Cluster_13192	BBR-BPC	11.41	8.56	3.84	6.73	5.82	6.03	4.93
Cluster_45283	BBR-BPC	16.87	14.76	4.12	5.15	6.72	7.45	6.11
Cluster_31020	BBR-BPC	11.08	4.8	4.26	6.52	8.02	9.2	7.88
Cluster_32393	BBR-BPC	25.64	38.06	5.25	12.21	19.66	18.8	15.77
Cluster_92138	BBR-BPC	32.62	18.92	8.11	20.19	17.44	18.64	15.98
Cluster_71210	BBR-BPC	40.81	23.85	8.9	9.99	16.83	8.03	16.92
Cluster_6390	BBR-BPC	51.06	34.01	15.34	20.03	24.76	34.05	14.71
Cluster_56926	BBR-BPC	0.1	6.64	22.6	4.35	2.34	7.93	4.6
Cluster_17707	BBR-BPC	70.19	70.74	24.02	16.71	61.08	41.98	36.79
Cluster_4826	B3-ARF	8.15	9.96	1.17	3.72	8.84	11.57	2.29
Cluster_4108	B3-ARF	10.45	16.18	1.38	1.29	8.55	2.63	1.8
Cluster_1426	B3-ARF	2.2	17.25	3.9	0.7	6.87	0.96	6.49
Cluster_2519	B3-ARF	20.94	15.58	4.68	9.35	4.99	9.75	14.72
Cluster_1824	B3-ARF	8.45	24.35	5.21	3.11	10.29	8.04	6.98
Cluster_3305	B3-ARF	23.29	28.8	8.63	4	11.98	4.87	9.79
Cluster_3318	B3-ARF	3.25	10	10.92	1.6	15.19	6.07	10.82
Cluster_4494	B3-ARF	53.34	23.83	28.95	7.64	19.06	24.42	18.88
Cluster_164	B3-ARF	81.78	91.86	34.04	53.21	88.73	102.75	50.93
Cluster_5368	B3-ARF	44.87	30.47	46.29	41.13	34.39	22.04	24.99
Cluster_4800	B3-ARF	40.42	45.96	99.43	36.3	60.59	68.68	30.01
Cluster_26700	B3	0.4	1.07	0.26	6.41	0.29	14.36	0.52
Cluster_22371	B3	2.35	0.4	0.29	10.59	0.14	0.92	0.11
Cluster_10526	B3	2.89	3.83	0.64	13.61	2.91	1.92	1.03
Cluster_18267	B3	10.87	3.37	1.24	1.91	2.57	2.31	4.09
Cluster_3803	B3	3.79	13.48	2.29	2.67	2.86	11.26	5.24
Cluster_111102	B3	9.88	10.38	2.45	0.85	1.16	2.75	2.45
Cluster_590	B3	14.91	11.32	3.27	2.36	4.58	7.48	7.97
Cluster_44972	B3	11.76	10.28	3.32	2.19	2.11	0.31	5.85
Cluster_26929	B3	22.9	23.33	3.76	5.41	13.53	8.47	6.45
Cluster_50532	B3	11.67	11.95	5.09	6.83	3.51	1.78	3.48
Cluster_3767	B3	6.91	8.06	6.1	3.74	2.91	6.88	17.33
Cluster_34932	B3	30.65	27.57	6.64	6.53	12.78	9.65	15.45
Cluster_3145	B3	22.12	31.59	9.2	6.25	14.11	9.47	10.1
Cluster_7387	B3	19.45	10.93	13.89	8.25	15.45	26.3	6.08
Cluster_2039	B3	70.12	37.71	17.66	11.07	48.51	27.84	18.05
Cluster_73425	B3	30.05	28.42	18.62	4.05	13.4	7.66	11.86
Cluster_2973	B3	18.88	30.49	20.34	11.19	38.83	13.55	21.37
Cluster_15595	B3	18.89	38.03	31.53	16.73	29.35	22.62	29.09
Cluster_35848	B3	51.13	37.94	43.87	15.4	17.99	14.22	26.95
Cluster_16305	B3	66.15	39.09	62.59	53.31	104.21	84.25	57.08
Cluster_7558	B3	9.87	12.77	296.5	7.16	8.5	7.21	3.75
Cluster_55920	AUX/IAA	2.12	0.47	0.23	0.96	34.38	2.85	0.69
Cluster_35017	AUX/IAA	3.18	1.86	0.32	0.38	15.74	9.25	0.21
Cluster_101556	AUX/IAA	14.27	5.79	0.49	2.27	1.72	1.52	7.53
Cluster_23960	AUX/IAA	2.89	8.03	0.54	1.32	48.31	0.94	6.5
Cluster_24289	AUX/IAA	15.01	1.76	0.71	0.12	0.11	0.12	1.16
Cluster_12644	AUX/IAA	17.35	6.07	1.01	2.04	3.54	8.43	3.27
Cluster_13480	AUX/IAA	4.02	11.19	1.07	1	7.93	2.67	2.74
Cluster_19557	AUX/IAA	4.91	9.47	1.08	1.35	4.95	5.53	3.32
Cluster_24054	AUX/IAA	2.65	6.91	1.4	3.85	6.67	4.84	4.57
Cluster_33180	AUX/IAA	3.2	1.2	1.44	0.1	0.95	0.4	0.87
Cluster_17220	AUX/IAA	15.92	9.74	1.59	2.98	2.74	5.66	4.16
Cluster_12544	AUX/IAA	82.7	23.91	2.81	21.87	29	32.69	9.66
Cluster_13125	AUX/IAA	63.39	64.03	2.94	6.34	40.35	9.38	25.24
Cluster_105762	AUX/IAA	5.8	10.49	4.38	3.37	8.06	7.18	5.18
Cluster_15295	AUX/IAA	4.54	15.71	4.8	0.78	2.94	20.54	4.69
Cluster_13673	AUX/IAA	21.81	40.69	4.84	0.5	20.33	3.51	11.7
Cluster_19589	AUX/IAA	16.72	10.56	4.95	9.82	32.48	15.74	21.76
Cluster_17653	AUX/IAA	55.11	33.04	5.41	13.01	16.27	22.62	15.18
Cluster_8735	AUX/IAA	69.79	41.18	5.47	1.42	2.29	7.05	9.9
Cluster_23818	AUX/IAA	16.25	23.08	5.88	25.28	80.69	67.32	45.13
Cluster_26610	AUX/IAA	27.69	8.25	9.72	2.14	12.1	11.41	2.96
Cluster_14083	AUX/IAA	43.92	42.43	10.67	2.79	21.66	7.72	13.66
Cluster_11397	AUX/IAA	59.52	35.73	11.25	26.4	21.53	81.03	30.64
Cluster_4883	AUX/IAA	49.64	18.78	13.91	6.66	7.49	10	10.69
Cluster_15991	AUX/IAA	35.72	45.32	13.96	4.23	29.37	36.49	30.93
Cluster_3161	AUX/IAA	46.89	51.55	14.17	13.65	20.57	19.65	20.2
Cluster_8736	AUX/IAA	78.66	77.11	20.34	33.25	61.07	96.75	27.18
Cluster_24819	AUX/IAA	101.13	34.85	20.41	26.9	88.23	30.9	23.48
Cluster_12476	AUX/IAA	104.52	90.29	23.19	28.06	64.85	51.14	54.4
Cluster_2110	AUX/IAA	129.93	78.35	24.7	38.87	48.68	37.17	34.03
Cluster_25710	AUX/IAA	33.5	71.7	27.79	36.61	48.09	51.18	28.65
Cluster_4740	AUX/IAA	33.09	27.2	39.59	11.85	42.33	33.34	12.41
Cluster_48526	AUX/IAA	13.03	13.16	40.48	16.93	17.95	5.69	6.92
Cluster_13485	AUX/IAA	3.42	14.27	46.5	21.2	1.56	18.23	2.34
Cluster_104097	AUX/IAA	0.3	0.68	171.14	0.52	190.4	0.96	109.78
Cluster_18761	ARID	0.59	1.72	1.73	6.17	1.7	4.25	4.99
Cluster_1703	ARID	34.48	40.94	6.26	9.26	22.9	27.48	5.48
Cluster_16550	AP2/ERF-RAV	41.42	14.4	1.97	0.8	1.45	0.64	3.95
Cluster_17585	AP2/ERF-RAV	59.77	47.98	6.23	1.68	9.21	7.01	18.44
Cluster_23734	AP2/ERF-RAV	12	73.98	15.21	1.31	12.36	5.99	8.97
Cluster_12610	AP2/ERF-RAV	71.63	77.74	22.58	10.9	59.57	21.81	39.65
Cluster_26722	AP2/ERF-ERF	132.82	45.39	0.1	0.07	10.07	0.12	26.58
Cluster_19573	AP2/ERF-ERF	22.99	40.77	0.13	0.27	0.28	3.06	0.99
Cluster_51888	AP2/ERF-ERF	1.09	13.32	0.2	0.07	10.29	6.32	1.51
Cluster_34309	AP2/ERF-ERF	25.58	1.76	0.22	0.38	1.26	2.97	1.97
Cluster_12464	AP2/ERF-ERF	0.24	1.48	0.3	0.06	0.35	1.24	0.15
Cluster_15474	AP2/ERF-ERF	3.59	5.47	0.34	3.89	8.59	26.96	1.78
Cluster_16851	AP2/ERF-ERF	12.89	3.17	0.35	0.62	0.32	1.58	0.17
Cluster_29141	AP2/ERF-ERF	50.76	29.79	0.37	0.32	0.53	2.89	0.28
Cluster_15330	AP2/ERF-ERF	17.74	27.83	0.38	0.45	0.03	0.09	2.99
Cluster_50061	AP2/ERF-ERF	7.22	6.47	0.39	0.33	0.09	0.85	1.14
Cluster_43522	AP2/ERF-ERF	7.63	10.14	0.46	0.11	1.31	0.99	0.46
Cluster_17305	AP2/ERF-ERF	6.3	9.16	0.49	0.77	0.42	1.29	6.63
Cluster_19510	AP2/ERF-ERF	4.15	10.27	0.53	0.46	10.42	0.93	1.41
Cluster_64444	AP2/ERF-ERF	5.05	2.74	0.59	2.93	4.67	12.24	5.19
Cluster_4022	AP2/ERF-ERF	10.77	14.32	0.61	5.76	8.12	7.27	1.6
Cluster_45556	AP2/ERF-ERF	19.68	90.49	0.61	16.02	1.4	8.58	0.98
Cluster_27782	AP2/ERF-ERF	3.16	10.24	0.62	0.62	3.36	0.75	5.72
Cluster_24988	AP2/ERF-ERF	7.32	42.77	0.64	2.26	0.61	1.73	3.37
Cluster_15252	AP2/ERF-ERF	5.62	17.72	0.66	1.72	1.7	1.78	5.64
Cluster_7188	AP2/ERF-ERF	0.53	2.34	0.67	0.49	0.46	3.74	3.34
Cluster_12050	AP2/ERF-ERF	16.28	1.44	0.69	0.27	0.58	1.68	0.74
Cluster_21797	AP2/ERF-ERF	6.03	22.39	0.84	0.42	1.36	0.21	5.57
Cluster_24307	AP2/ERF-ERF	19.49	24.01	0.86	0.44	0.63	7.38	2.23
Cluster_18938	AP2/ERF-ERF	1.27	6.35	0.98	1.55	1	2.28	2.9
Cluster_6121	AP2/ERF-ERF	4.25	13.36	1.07	2.7	17.3	1.78	10.18
Cluster_27352	AP2/ERF-ERF	25.23	0.21	1.09	0.15	0.09	0.61	0.75
Cluster_7379	AP2/ERF-ERF	0.17	8.52	1.28	5.74	0.99	8.86	1.23
Cluster_15945	AP2/ERF-ERF	22.31	303.4	1.34	10.06	1.12	14.53	8.05
Cluster_19966	AP2/ERF-ERF	21.68	46.72	1.61	0.72	0.73	3.61	8.13
Cluster_48078	AP2/ERF-ERF	3.13	9.68	2.01	0.5	0.81	2.68	1.22
Cluster_20319	AP2/ERF-ERF	73.55	12.36	2.27	0.88	23.9	1.59	35.07
Cluster_8910	AP2/ERF-ERF	10.92	5.86	2.74	4.63	3.67	6.39	2.1
Cluster_6812	AP2/ERF-ERF	167.36	10.28	2.78	1.02	33.19	4.36	4.99
Cluster_5877	AP2/ERF-ERF	33.46	50.06	2.9	3.35	5.07	13.16	6.39
Cluster_29692	AP2/ERF-ERF	9.43	16.24	2.97	0.53	2.15	3.69	2.55
Cluster_24112	AP2/ERF-ERF	19.36	8.34	3.05	11.03	5.91	12.03	7.3
Cluster_31798	AP2/ERF-ERF	7.1	6.55	3.27	2.58	4.31	3.04	10.32
Cluster_22897	AP2/ERF-ERF	10.65	2.61	3.28	0.78	5.91	0.88	1.9
Cluster_11997	AP2/ERF-ERF	8.57	11.18	3.51	3.84	4.72	5.47	13.08
Cluster_13418	AP2/ERF-ERF	5.56	37.61	3.51	7.23	7.34	3.65	8.85
Cluster_8513	AP2/ERF-ERF	45.22	82.69	3.75	9.69	22.23	9.78	6.9
Cluster_1897	AP2/ERF-ERF	10.03	5.89	3.87	1.84	5.01	0.34	3.9
Cluster_4418	AP2/ERF-ERF	3.23	8.74	3.89	2.84	7.91	4.11	10.62
Cluster_18349	AP2/ERF-ERF	8.36	15.44	3.91	2.42	104.57	27.87	15.99
Cluster_19194	AP2/ERF-ERF	11.15	84.86	3.97	16.16	25.68	45.54	16.86
Cluster_21162	AP2/ERF-ERF	12.51	24.51	3.98	18.82	34.1	25.14	16.56
Cluster_24639	AP2/ERF-ERF	0.56	0.3	4.04	3.15	2.25	12.04	3.51
Cluster_15931	AP2/ERF-ERF	16.5	7.31	4.3	4.41	6.1	10.35	4.39
Cluster_11670	AP2/ERF-ERF	25.74	6.99	4.31	0.82	2.57	16.51	3.47
Cluster_24142	AP2/ERF-ERF	13.05	10.02	4.56	9.8	71.33	32.1	2.23
Cluster_22583	AP2/ERF-ERF	29.71	39.44	4.64	2.2	1.74	15.18	4.97
Cluster_29986	AP2/ERF-ERF	0.35	23.13	4.77	16.51	3.75	1.3	3.52
Cluster_20178	AP2/ERF-ERF	10.85	15.36	5.33	0.7	6.57	4.5	10.52
Cluster_19290	AP2/ERF-ERF	16.77	11.52	5.87	2.77	5.07	6.22	4.49
Cluster_23297	AP2/ERF-ERF	22.7	24.3	6.57	0.99	8.2	3.08	5.21
Cluster_13335	AP2/ERF-ERF	36.03	4.21	6.6	4.38	13.62	43.01	1.56
Cluster_23376	AP2/ERF-ERF	41.55	18.98	7.02	1.22	5.63	5.87	12.3
Cluster_16203	AP2/ERF-ERF	31.91	0.09	7.45	2.11	9.18	6.93	4.79
Cluster_10310	AP2/ERF-ERF	237.33	75.13	7.52	2.75	22.33	5.72	13.76
Cluster_29381	AP2/ERF-ERF	35.11	57.47	8.03	3.26	48.2	61.95	24.08
Cluster_26628	AP2/ERF-ERF	14.86	13.52	8.51	2.43	1.05	4.53	7.14
Cluster_27946	AP2/ERF-ERF	13.94	21.2	10.23	1.98	0.91	1.12	4.4
Cluster_4567	AP2/ERF-ERF	2.23	12.12	10.45	8.39	16.7	8.98	15.58
Cluster_15935	AP2/ERF-ERF	35.66	29.79	11.26	4.69	53.23	20.3	12.59
Cluster_89109	AP2/ERF-ERF	80.73	58.42	11.6	13.05	70.73	12.73	19.99
Cluster_21715	AP2/ERF-ERF	119.3	65.16	11.71	8.12	8.57	3.83	43.9
Cluster_24146	AP2/ERF-ERF	24.23	27.9	12.39	19.98	32.94	17.46	21.95
Cluster_19439	AP2/ERF-ERF	154	39.83	12.96	3.38	4.01	86.43	8.03
Cluster_80987	AP2/ERF-ERF	60.01	57.17	14.91	7.42	118.7	35.4	20.47
Cluster_11321	AP2/ERF-ERF	0.14	3.27	17.17	2.49	18.29	79.92	7.49
Cluster_12014	AP2/ERF-ERF	9.23	3.31	17.41	0.62	3.6	13.82	0.91
Cluster_24061	AP2/ERF-ERF	56.06	40.77	21.52	5.11	3.77	1.71	23.28
Cluster_32992	AP2/ERF-ERF	106.92	51.48	30	11.73	45.54	38.93	28.21
Cluster_25088	AP2/ERF-ERF	0.32	26.01	34.23	20.64	9.34	22.47	19.65
Cluster_22310	AP2/ERF-ERF	76.08	192.18	34.7	11.93	8.7	70.77	21.66
Cluster_25427	AP2/ERF-ERF	18.02	7.82	35.8	2.76	35.73	118.61	36.19
Cluster_3571	AP2/ERF-ERF	270.52	54.68	36.88	7.75	8.69	108.44	11.68
Cluster_26793	AP2/ERF-ERF	22.93	36.26	38.12	29.24	54.67	84.54	12.86
Cluster_5094	AP2/ERF-ERF	136.65	92.8	38.39	24.14	74.7	33.79	40.99
Cluster_24711	AP2/ERF-ERF	30.85	61.8	39.77	17.12	21.76	14.94	36.36
Cluster_14486	AP2/ERF-ERF	19.64	8.52	47.85	3.72	0.06	7.21	1.02
Cluster_3181	AP2/ERF-ERF	90.7	25.44	47.99	8.37	15.5	19.42	14.92
Cluster_11729	AP2/ERF-ERF	72.32	3.99	63.66	24.03	56.72	34.48	2.58
Cluster_7887	AP2/ERF-ERF	265.83	197.21	97.23	62.32	128.88	152.79	136.35
Cluster_2390	AP2/ERF-ERF	50.84	188.61	102.47	19.3	17.78	3.02	81.47
Cluster_11592	AP2/ERF-ERF	69.55	62.59	103.75	10.42	6.97	48.94	22.75
Cluster_1761	AP2/ERF-ERF	275.4	174.81	132.32	70.26	123.05	107.85	96.02
Cluster_73799	AP2/ERF-ERF	762.42	443.85	139.95	13.52	64.8	32.35	130.19
Cluster_7894	AP2/ERF-ERF	14.04	40.31	156.67	16.02	159.27	94.11	82.19
Cluster_17964	AP2/ERF-ERF	1329.72	579.66	203.99	140.69	454.91	579.49	294.42
Cluster_26126	AP2/ERF-ERF	537.84	716.29	338.74	106.83	488.89	356.74	220.99
Cluster_19785	AP2/ERF-ERF	1176.36	1218.77	720.22	132.64	819.96	808.89	1010.96
Cluster_7912	AP2/ERF-AP2	6.35	6.15	0.86	3.26	15.24	3.11	2.2
Cluster_40389	AP2/ERF-AP2	2.3	12.77	1.17	4.39	4.5	0.92	11.22
Cluster_11337	AP2/ERF-AP2	5.2	4.56	3.02	2.18	1.53	16.5	2.85
Cluster_1668	AP2/ERF-AP2	15.92	22.75	5.35	12.56	9.15	19.31	9.03
Cluster_56412	Alfin-like	8.09	4.43	2.19	5.3	6.98	3.76	2.73
Cluster_28912	Alfin-like	12.84	10.07	5.19	4.13	7.85	4.29	14.72
Cluster_3159	Alfin-like	39.94	29.55	8.29	11.43	15.06	21.74	22.79
Cluster_22740	Alfin-like	22.57	15.37	9.55	17.32	9.56	12.8	11.76
Cluster_58290	Alfin-like	25.22	25.95	9.7	21.71	18.71	9	22.46
Cluster_28341	Alfin-like	26.83	20.25	9.75	16.35	12.95	5.64	10.56
Cluster_40353	Alfin-like	50.2	47.35	12.46	28.75	27.77	24.54	36.92
Cluster_38602	Alfin-like	102.76	69.86	26.93	53.31	54.76	60.22	67.01
Cluster_409	Alfin-like	22.06	30.88	78.55	26.16	24.07	24.18	31.21
Cluster_56375	Alfin-like	141.54	112.29	103.26	165.48	109.41	161.46	139.9
