# Supplementary material for: Genome-wide analysis of transcription factors related to anthocyanin biosynthesis in carmine radish (Raphanus sativus L.) fleshy roots
Source: PeerJ. 2019 Nov 7;7:e8041. doi: 10.7717/peerj.8041 (PMC6842556; doi:10.7717/peerj.8041)
Supplement: Supplemental Information 5 [file peerj-07-8041-s005.xlsx]

## Sheet: Table S4
Table S4: Differential expressed Transcription factors (DETFs) related to anthocyanin biosynthesis identified involved in the dynamics growing stages of flesh roots in carmine radish.
	IE_root_Vs_SS_root	FE_roott_Vs_IE_root	BS_roott_Vs_SS_root	IFS_roott_Vs_SS_root	FBS_roott_Vs_SS_root	PS_roott_Vs_SS_root	TF_IDs
Cluster_16203	-8.46987	-2.0987	-3.91869	-1.79744	-2.20308	-2.73591	AP2/ERF-ERF
Cluster_27352	-6.90861	-4.53274	-7.39403	-8.131	-5.37019	-5.07211	AP2/ERF-ERF
Cluster_11729	-4.17993	-0.184008	-1.58956	-0.350537	-1.06863	-4.80895	AP2/ERF-ERF
Cluster_13418	2.75796	-0.663614	0.378911	0.400695	-0.607188	0.670593	AP2/ERF-ERF
Cluster_19194	2.92804	-1.48983	0.535383	1.2036	2.03009	0.596561	AP2/ERF-ERF
Cluster_15945	3.76546	-4.05739	-1.14906	-4.31612	-0.618656	-1.47063	AP2/ERF-ERF
Cluster_7379	5.64725	2.91254	5.07744	2.54189	5.7037	2.85505	AP2/ERF-ERF
Cluster_29986	6.04627	3.76856	5.55984	3.42146	1.89308	3.33015	AP2/ERF-ERF
Cluster_25088	6.34485	6.74105	6.01123	4.86728	6.13378	5.94031	AP2/ERF-ERF
Cluster_26722	-1.54903	-10.3753	-10.8898	-3.72134	-10.1122	-2.32106	AP2/ERF-ERF
Cluster_19573	0.826501	-7.46635	-6.4119	-6.35944	-2.9094	-4.53743	AP2/ERF-ERF
Cluster_29141	-0.768864	-7.10002	-7.30948	-6.58156	-4.13455	-7.50212	AP2/ERF-ERF
Cluster_34309	-3.86137	-6.86137	-6.07287	-4.34352	-3.10648	-3.69875	AP2/ERF-ERF
Cluster_11321	4.54579	6.93832	4.15265	7.02948	9.15699	5.74147	AP2/ERF-ERF
Cluster_20319	-2.57305	-5.01796	-6.38508	-1.62171	-5.53163	-1.06849	AP2/ERF-ERF
Cluster_10310	-1.65943	-4.98002	-6.43132	-3.40984	-5.37474	-4.10834	AP2/ERF-ERF
Cluster_14486	-1.20487	1.28472	-2.40042	-8.35462	-1.44572	-4.26715	AP2/ERF-ERF
Cluster_73799	-0.780514	-2.44567	-5.81742	-3.55652	-4.55875	-2.54997	AP2/ERF-ERF
Cluster_6812	-4.02504	-5.91173	-7.35824	-2.33413	-5.26248	-5.06777	AP2/ERF-ERF
Cluster_19439	-1.951	-3.57079	-5.50976	-5.26318	-0.833326	-4.26139	AP2/ERF-ERF
Cluster_3571	-2.30665	-2.87482	-5.1254	-4.96024	-1.31884	-4.53362	AP2/ERF-ERF
Cluster_15330	0.649635	-5.54486	-5.30094	-9.20783	-7.62287	-2.56879	AP2/ERF-ERF
Cluster_16851	-2.0237	-5.20275	-4.37784	-5.33204	-3.02826	-6.24457	AP2/ERF-ERF
Cluster_19966	1.10768	-3.75123	-4.91222	-4.89232	-2.58629	-1.41504	AP2/ERF-ERF
Cluster_12050	-3.49896	-4.56036	-5.914	-4.8109	-3.27657	-4.45943	AP2/ERF-ERF
Cluster_18349	0.885098	-1.09633	-1.7885	3.64482	1.73714	0.935595	AP2/ERF-ERF
Cluster_24061	-0.459464	-1.38129	-3.45558	-3.89434	-5.0349	-1.26788	AP2/ERF-ERF
Cluster_21715	-0.872536	-3.34878	-3.87697	-3.79916	-4.96111	-1.4423	AP2/ERF-ERF
Cluster_1897	-0.767982	-1.37392	-2.44654	-1.00144	-4.88264	-1.36278	AP2/ERF-ERF
Cluster_25427	-1.20436	0.990361	-2.70686	0.987537	2.71855	1.00599	AP2/ERF-ERF
Cluster_24639	-0.900464	2.85086	2.49185	2.00643	4.42626	2.64797	AP2/ERF-ERF
Cluster_23734	2.6241	0.341986	-3.1954	0.0426443	-1.00241	-0.419855	AP2/ERF-RAV
Cluster_16550	-1.52426	-4.39406	-5.69418	-4.8362	-6.01611	-3.3904	AP2/ERF-RAV
Cluster_17585	-0.316988	-3.26212	-5.15289	-2.69815	-3.09194	-1.69658	AP2/ERF-RAV
Cluster_104097	1.18057	9.156	0.793549	9.30986	1.67807	8.51544	AUX/IAA
Cluster_8735	-0.761077	-3.67341	-5.61906	-4.9296	-3.30733	-2.81752	AUX/IAA
Cluster_24289	-3.09228	-4.40196	-6.96675	-7.09228	-6.96675	-3.69373	AUX/IAA
Cluster_23960	1.47433	-2.42004	-1.13053	4.06318	-1.62034	1.16937	AUX/IAA
Cluster_7558	0.371637	4.90884	-0.46309	-0.215587	-0.453051	-1.39616	B3
Cluster_26700	1.41954	-0.621488	4.00225	-0.463947	5.16591	0.378512	B3
Cluster_1426	2.97102	0.825971	-1.65208	1.64281	-1.1964	1.56071	B3-ARF
Cluster_56926	6.05311	7.82018	5.44294	4.54844	6.30925	5.52356	BBR-BPC
Cluster_9926	-4.02174	-5.18147	-4.85557	-2.89984	-3.36337	-5.25484	bHLH
Cluster_16130	-3.04259	-2.83593	-3.35012	-2.7326	-1.52053	-3.233	bHLH
Cluster_7429	5.37851	7.30561	6.21723	10.0174	10.363	9.36588	bHLH
Cluster_48015	-1.0837	-8.77021	-1.83291	-1.79611	-1.97651	-1.25889	bHLH
Cluster_5780	-0.884203	-7.43879	-3.58081	-3.01253	-3.33446	-3.51279	bHLH
Cluster_27221	0.74986	-5.97162	-2.6426	-1.52099	-2.77154	-2.77043	bHLH
Cluster_56478	-0.193402	-3.76122	-7.98177	-2.48992	-5.24997	-2.7807	bHLH
Cluster_12148	2.51748	2.16993	3.43274	3.15694	2.87076	3.66877	bHLH
Cluster_17168	-1.40054	4.019	-2.79647	4.23464	2.85345	-3.34395	bHLH
Cluster_32426	0.200733	-3.99182	-2.7128	-0.130835	-5.49224	-3.63548	bHLH
Cluster_5203	-0.61794	-1.01241	-1.29367	-2.58269	0.0345447	-0.825313	bHLH
Cluster_28234	0.172768	-0.832109	-8.03831	-3.86838	-6.81592	-1.28491	bZIP
Cluster_11586	0.536753	-1.71234	2.07345	2.66297	3.39972	-0.164854	bZIP
Cluster_12225	2.6858	2.05324	0.669546	1.01064	0.357127	3.027	C2C2-CO-like
Cluster_12241	-1.34907	-5.28839	-1.67351	-2.34961	-1.50597	-2.20683	C2C2-CO-like
Cluster_3750	-0.105449	-6.82655	-0.925682	0.292393	1.04997	-2.71802	C2C2-CO-like
Cluster_13220	1.39703	0.836316	-0.880383	1.79639	2.69391	1.22657	C2C2-CO-like
Cluster_10013	1.60206	1.88324	2.23595	2.72918	3.71039	2.20561	C2C2-Dof
Cluster_23883	-3.33839	-1.30046	-6.56869	-3.56869	-6.56869	-3.79339	C2C2-Dof
Cluster_15188	1.32906	1.44162	0.274251	1.09795	2.99452	1.67235	C2C2-Dof
Cluster_11993	0.660006	-2.85224	-3.00646	-2.05537	0.598099	-2.31917	C2C2-Dof
Cluster_11414	4.2559	1.922	2.61626	1.87101	2.44556	2.47317	C2C2-GATA
Cluster_16102	-5.88431	-6.02181	-8.53639	-6.43685	-6.69988	-6.91748	C2H2
Cluster_53245	0.909925	5.33158	1.53081	1.0776	1.95957	1.86894	C2H2
Cluster_8533	2.16212	0.627516	0.229379	3.3324	-0.0959135	1.13048	C2H2
Cluster_38733	-1.96928	-2.26087	-1.87968	-2.81426	-2.35031	-4.4057	C2H2
Cluster_16168	4.11911	-1.02385	0.259087	2.7697	-2.76081	2.32665	C3H
Cluster_20239	1.38042	6.81731	3.21348	1.08453	-0.728698	2.5429	C3H
Cluster_19433	-0.289507	1.29546	7.01326	7.76336	8.83662	5.26849	C3H
Cluster_247	-0.464147	-2.60245	-0.310746	0.107432	-5.50057	-0.777608	CPP
Cluster_243	0.155006	-1.848	-9.75489	-5.23133	0.659798	-0.800691	CPP
Cluster_19469	6.3556	3.58496	6.2936	6.25844	4.85244	7.52443	CSD
Cluster_26261	0.878076	3.07006	0.532957	2.46283	1.51758	3.29697	DBB
Cluster_14185	-1.95157	-2.42121	-3.26262	-3.14904	-5.55049	-2.5415	GARP-ARR-B
Cluster_21903	-2.58496	4.64777	-0.532495	0.454566	-0.653349	0.282202	GARP-G2-like
Cluster_14395	1.43596	0.855183	1.97383	4.33564	2.48427	1.7976	GARP-G2-like
Cluster_32870	-1.75651	-1.02885	-0.906983	-7.60326	-5.67726	-3.29583	GNAT
Cluster_3060	1.8969	-0.230251	0.149966	0.94843	1.07647	-0.20321	GRAS
Cluster_31029	8.77808	7.548	7.53027	2.32193	9.04127	8.6704	GRAS
Cluster_3170	-0.358458	-6.46719	-2.30132	-1.00942	-5.02509	-3.15257	GRAS
Cluster_59539	-1.025	-4.01905	-4.70224	-6.25244	-6.73787	-2.00632	GRAS
Cluster_8951	2.89241	-0.305185	-0.127574	0.567076	1.19405	-1.0141	HB-BELL
Cluster_16700	-2.78441	-2.61919	-3.07573	-3.0902	-3.0353	-1.99248	HB-HD-ZIP
Cluster_10558	-2.71549	-3.48655	-4.75084	-1.9822	-1.13543	-2.41168	HB-HD-ZIP
Cluster_26320	3.65675	2.58986	7.25392	6.93122	9.18209	9.02808	HB-HD-ZIP
Cluster_20301	3.47032	3.57491	8.09759	4.05889	5.65821	4.84967	HB-HD-ZIP
Cluster_4037	0	6.22882	4.70044	8.86625	8.90789	7.95613	HB-HD-ZIP
Cluster_50306	-4.43785	-1.60462	-2.67231	-1.89353	-1.05934	-1.77337	HB-other
Cluster_47807	3.44653	1.71049	3.95972	2.79868	2.55266	3.14391	HMG
Cluster_59372	1.98832	-0.608649	-1.46793	2.6175	1.07609	0.778843	HMG
Cluster_19762	0.83123	-2.45985	-4.19836	-1.92508	-6.19067	-1.27053	HSF
Cluster_24374	0.0918389	1.04008	0.248284	1.80445	4.27826	0.555309	HSF
Cluster_9942	1.27512	1.36128	0.0103662	2.57838	1.11725	1.10316	IWS1
Cluster_20428	-2.50572	-6.15395	-3.21491	-3.46041	-2.46503	-4.72283	LOB
Cluster_29033	-2.29927	-0.572089	-4.23864	-5.82801	-0.887968	-2.89575	LOB
Cluster_29385	-1.63122	-5.10154	-4.87915	-1.21193	-6.76593	-1.37038	LOB
Cluster_24956	-2.97485	-2.06713	-3.6992	-2.54764	-6.20469	-2.66943	LOB
Cluster_22743	4.30682	1.42403	4.97766	2.52356	4.17393	4.17792	MADS-MIKC
Cluster_7807	-1.04402	0.628232	3.17901	2.77742	3.44509	1.42132	MADS-MIKC
Cluster_18182	-0.00213574	-0.59998	3.79987	3.92723	4.24714	1.77592	MADS-MIKC
Cluster_14305	-1.26915	-0.383817	1.35649	1.97123	2.77114	0.314527	MADS-MIKC
Cluster_13859	1.9645	1.53743	3.158	2.28403	3.39549	1.83944	MADS-MIKC
Cluster_16044	-3.57392	-4.65344	-7.56033	-7.88226	-3.88791	-4.06848	MYB
Cluster_25405	-2.97421	-3.59278	-7.6592	-6.87421	-3.21804	-4.2407	MYB
Cluster_18237	0.091669	-8.24443	-4.00854	-5.83414	-4.31743	-3.22791	MYB
Cluster_11059	-1.96895	-5.15751	-6.50264	-5.56235	-7.90474	-3.03262	MYB
Cluster_18223	-0.796764	-3.71379	-5.79907	-2.96035	-6.2265	-2.72913	MYB
Cluster_27519	-2.31614	-6.13704	-5.40553	-8.28	-8.54303	-5.38923	MYB
Cluster_14627	4.08546	2.57486	2.68408	3.50672	5.45763	2.42257	MYB
Cluster_4333	-9.28309	-5.22008	-3.98716	-1.26787	-7.84252	-1.64336	MYB-related
Cluster_20362	-0.558433	-4.34735	2.12766	-2.05784	1.83852	-2.51728	MYB-related
Cluster_6463	1.3873	2.02016	3.52854	1.44634	2.68344	1.84241	MYB-related
Cluster_19404	2.38241	0.158895	1.36753	3.64369	4.68841	2.248	NAC
Cluster_6306	3.09321	-1.20097	-3.19336	-0.508184	1.29207	-1.26736	NAC
Cluster_34977	5.35755	3.37767	3.57399	4.88042	0.813587	4.66813	NAC
Cluster_8228	3.32193	12.2784	7.02237	3.75489	12.5476	9.13121	NAC
Cluster_14466	2.55987	-0.0766213	3.72886	2.16993	-0.334419	3.36119	NAC
Cluster_18462	1.07764	0.773266	6.18688	3.85798	5.62522	3.17262	NAC
Cluster_928	1.00802	1.09064	0.65672	2.32193	2.54144	0.692434	NAC
Cluster_40533	3.8147	8.09427	4.36757	4.8401	4.79627	3.72403	NF-YA
Cluster_23121	4.61941	1.8953	5.87283	3.75489	5.09001	2.70929	Others
Cluster_635	4.77039	1.1964	2.09452	1.61471	2.45396	-0.777608	Others
Cluster_34553	6.575	3.54137	-1.80735	-0.521953	1.06301	1.64386	Others
Cluster_2922	-2.42315	-2.97647	-6.48253	-2.84402	-3.6631	-3.9448	Others
Cluster_15584	0.273656	-1.02883	-5.50295	-4.26204	-5.32509	-1.22044	Others
Cluster_47736	-0.362075	-1.3622	-5.78592	-3.58714	-2.99822	-1.55652	Others
Cluster_57391	1.9303	2.29108	-4.16835	3.81587	2.85402	2.5915	Others
Cluster_28352	3.09954	2.88136	1.85461	3.95734	5.05553	3.4673	Others
Cluster_19026	-0.631355	-0.237692	-1.65992	4.06908	-3.71882	-1.13386	Others
Cluster_12230	1.07717	1.68203	-1.37851	4.13245	-0.726435	0.337695	Others
Cluster_38877	-2.00987	-2.69798	-2.42145	-2.90483	-5.94451	-3.97127	Others
Cluster_16872	-0.119735	-0.144223	-1.74394	-2.23957	-4.50679	-1.86006	Others
Cluster_332	-1.02916	-5.89758	-5.47308	0.254838	-3.5706	-0.440739	PHD
Cluster_313	0.674702	-0.0879412	0.0314007	-2.09428	0.826261	-4.72849	PHD
Cluster_9971	2.55368	0.443638	2.67128	1.66644	2.04091	1.69401	PLATZ
Cluster_9374	1.78079	0.792236	0.624385	2.30536	1.66537	1.09547	Pseudo ARR-B
Cluster_14601	1.5765	5.29704	4.19363	3.93032	1.69849	4.26119	RWP-RK
Cluster_2095	-3.42143	-5.31375	-7.29412	-4.85253	-4.46466	-4.6834	RWP-RK
Cluster_1367	2.27329	0.605721	1.65635	1.68711	-1.76867	3.14798	SNF2
Cluster_8461	2.53584	-2.37851	2.80206	2.10118	3.19976	0.372809	SWI/SNF-BAF60b
Cluster_9655	-4.83036	0.846306	-0.504826	0.527195	0.107458	0.901641	TCP
Cluster_12407	1.91488	6.08348	0.205114	2.21378	1.39993	0.230954	Tify
Cluster_14868	-0.0814915	-0.821825	-7.29756	0.94904	-6.21349	-0.443563	Tify
Cluster_24225	-0.946164	-3.55443	-5.46913	-2.63927	-1.44347	-4.90502	Tify
Cluster_20729	-1.43241	-6.54462	-4.10852	-2.31016	-1.67208	-6.23977	Tify
Cluster_10695	6.42347	1.66297	5.93467	8.55587	6.77698	7.31741	TRAF
Cluster_8711	-3.78456	-4.34709	-5.33379	-5.93205	-5.38773	-4.06306	Trihelix
Cluster_18211	2.13614	0.0223678	3.0954	5.18198	-0.466021	2.45396	Trihelix
Cluster_12072	0.261198	-0.607158	0.897314	3.78216	2.54022	0.948144	Trihelix
Cluster_11863	3.87859	-0.714843	2.32765	2.96249	-0.418226	0.462035	WRKY
Cluster_8116	4.02483	4.64386	5.03465	6.0619	6.43324	4.50427	WRKY
Cluster_37553	4.69416	2.66051	5.24976	2.28898	1.02308	2.13327	WRKY
Cluster_10613	1.76377	3.37504	3.46761	6.20864	2.6865	5.34725	WRKY
Cluster_33832	0.0991522	-0.191567	-8.72254	-1.88433	-3.93704	-1.48564	WRKY
Cluster_29872	-2.44376	-3.15725	-3.16865	-6.898	-4.63023	-4.6865	WRKY
Cluster_21782	0.26939	2.21281	2.7784	4.3395	-0.762671	0.30849	WRKY
Cluster_58395	3.8731	3.49007	3.57323	5.02729	4.23415	4.55203	WRKY
Cluster_29428	-0.846726	-4.04803	0.0855377	-1.50114	-6.54553	-3.41383	WRKY
